# Supplementary material for: 5-Bromo-3-ethyl­sulfinyl-2-(4-fluoro­phenyl)-1-benzofuran
Source: Acta Crystallogr Sect E Struct Rep Online. 2010 Jan 9;66(Pt 2):o323. doi: 10.1107/S1600536810000590 (PMC2979841; doi:10.1107/S1600536810000590)
Supplement: Supplementary file 2 [file e-66-0o323-Isup2.hkl]

# 
# h,k,l, Fc-squared, Fo-squared, sigma(Fo-squared) and status flag 
# 
data_I
_shelx_title ' 09ZT IN P-1' 
_shelx_refln_list_code          4 
_shelx_F_calc_maximum      166.94 
_exptl_crystal_F_000       368.00 
_reflns_d_resolution_high  0.7686 
 
loop_ 
 _symmetry_equiv_pos_as_xyz 
 'x, y, z' 
 '-x, -y, -z' 
 
_cell_length_a     7.2806 
_cell_length_b     9.4999 
_cell_length_c    10.8334 
_cell_angle_alpha 101.360 
_cell_angle_beta   98.783 
_cell_angle_gamma 104.771 
 
_shelx_F_squared_multiplier     1.000 
 
loop_ 
 _refln_index_h 
 _refln_index_k 
 _refln_index_l 
 _refln_F_squared_calc 
 _refln_F_squared_meas 
 _refln_F_squared_sigma 
 _refln_observed_status 
   1   0   0     2577.45     2584.53     41.21 o 
   2   0   0    22180.21    20058.69    618.76 o 
   3   0   0      582.20      611.98     11.06 o 
   4   0   0     2740.83     2877.40     57.24 o 
   5   0   0      731.90      738.20     14.99 o 
   6   0   0      229.20      245.42      5.61 o 
   7   0   0      351.31      355.76      9.03 o 
   8   0   0       36.04       41.28      2.34 o 
  -9   1   0       34.82       40.95      2.43 o 
  -8   1   0      604.43      594.15     17.73 o 
  -7   1   0       65.49       59.56      2.70 o 
  -6   1   0       16.13       13.56      1.11 o 
  -5   1   0        4.66        4.81      0.80 o 
  -4   1   0       82.24      134.61      3.53 o 
  -3   1   0     1872.52     2001.42     46.79 o 
  -2   1   0     4795.85     4857.57    110.81 o 
  -1   1   0      502.52      551.51     11.08 o 
   0   1   0     1277.35     1342.42     26.94 o 
   1   1   0      530.58      564.61      8.06 o 
   2   1   0     1358.02     1378.48     23.51 o 
   3   1   0      473.23      443.78      8.19 o 
   4   1   0      585.70      566.05     10.43 o 
   5   1   0        5.51        5.55      0.83 o 
   6   1   0        5.07        7.03      1.07 o 
   7   1   0      117.78      109.38      3.18 o 
   8   1   0      296.54      300.69      8.85 o 
  -9   2   0       42.43       45.33      3.22 o 
  -8   2   0       41.96       39.94      3.48 o 
  -7   2   0      558.35      555.04     16.50 o 
  -6   2   0      733.38      755.64     13.81 o 
  -5   2   0        4.94        6.21      0.70 o 
  -4   2   0     1133.00     1207.34     21.70 o 
  -3   2   0       75.54      102.04      2.08 o 
  -2   2   0     2060.16     2149.94     70.29 o 
  -1   2   0      163.83      175.84      6.15 o 
   0   2   0    11130.98    10154.95    168.55 o 
   1   2   0     4315.64     4158.33     97.44 o 
   2   2   0      514.98      545.23      9.09 o 
   3   2   0      344.75      308.49      5.33 o 
   4   2   0      489.55      464.75      7.33 o 
   5   2   0     1083.95      974.22     16.28 o 
   6   2   0       12.63       14.29      1.08 o 
   7   2   0      252.24      255.90      5.78 o 
   8   2   0       80.78       72.33      3.27 o 
  -9   3   0       24.91       21.90      2.68 o 
  -8   3   0      150.65      160.43      6.06 o 
  -7   3   0       97.39       93.08      4.17 o 
  -6   3   0      240.97      242.37      4.86 o 
  -5   3   0       88.65       79.67      2.19 o 
  -4   3   0      573.93      586.78     11.95 o 
  -3   3   0     2321.27     2351.93     47.02 o 
  -2   3   0       43.24       39.23      1.20 o 
  -1   3   0     2450.82     2666.72     81.62 o 
   0   3   0     3499.94     3789.02     52.16 o 
   1   3   0     6227.24     6118.17    129.30 o 
   2   3   0      770.06      761.45     11.68 o 
   3   3   0      473.34      503.88      8.53 o 
   4   3   0      924.39      918.78     15.34 o 
   5   3   0       34.54       31.67      1.26 o 
   6   3   0      193.91      190.90      4.51 o 
   7   3   0      113.72      110.92      3.36 o 
  -9   4   0       30.55       35.33      3.23 o 
  -8   4   0       34.20       33.98      6.58 o 
  -7   4   0      530.48      558.85     22.97 o 
  -6   4   0      809.96      827.33     20.22 o 
  -5   4   0      108.05      114.26      2.64 o 
  -4   4   0      868.06      885.82     16.10 o 
  -3   4   0       13.12       18.83      0.93 o 
  -2   4   0     1519.13     1551.08     31.01 o 
  -1   4   0      309.31      351.06      7.53 o 
   0   4   0      417.58      377.03      5.90 o 
   1   4   0     2018.98     2024.03     27.21 o 
   2   4   0       18.44       26.87      0.78 o 
   3   4   0      687.60      695.96     13.53 o 
   4   4   0       23.47       24.15      1.43 o 
   5   4   0     1452.13     1437.39     26.62 o 
   6   4   0      193.94      196.83      4.65 o 
   7   4   0      275.03      275.71     11.49 o 
  -9   5   0       55.09       56.26      3.85 o 
  -8   5   0        9.94       12.48      3.10 o 
  -7   5   0      110.99      113.24      5.09 o 
  -6   5   0      396.90      394.79      8.53 o 
  -5   5   0     1453.92     1416.08     25.58 o 
  -4   5   0      486.46      524.90     10.92 o 
  -3   5   0     3630.13     3810.37     75.76 o 
  -2   5   0       47.56       72.11      2.43 o 
  -1   5   0     1997.73     2246.41     44.75 o 
   0   5   0      880.13     1042.11     15.29 o 
   1   5   0     4204.00     4259.52     60.16 o 
   2   5   0      850.51      755.70     10.36 o 
   3   5   0        6.93        5.32      0.76 o 
   4   5   0      408.23      413.44      9.91 o 
   5   5   0       54.76       65.47      2.15 o 
   6   5   0      249.51      247.73     12.03 o 
   7   5   0       30.27       35.02      3.28 o 
  -9   6   0       32.32       35.38      3.25 o 
  -8   6   0       12.26        9.80      2.62 o 
  -7   6   0      276.02      279.08      9.57 o 
  -6   6   0      772.87      790.15     16.38 o 
  -5   6   0       89.06       95.97      2.45 o 
  -4   6   0      999.46     1059.59     21.54 o 
  -3   6   0       40.58       55.38      1.88 o 
  -2   6   0     2890.69     3058.56     60.93 o 
  -1   6   0      813.16      852.40     17.31 o 
   0   6   0      156.19      194.30      3.98 o 
   1   6   0      253.18      280.17      4.29 o 
   2   6   0        5.99        6.88      0.73 o 
   3   6   0      311.42      323.57      7.72 o 
   4   6   0        5.98        7.90      1.04 o 
   5   6   0      225.43      223.55     13.41 o 
   6   6   0      185.24      199.72      7.03 o 
  -8   7   0        7.11        6.31      2.19 o 
  -7   7   0       44.90       44.59      2.72 o 
  -6   7   0       34.43       35.87      2.47 o 
  -5   7   0     1455.97     1452.38     26.34 o 
  -4   7   0      246.96      257.12      5.86 o 
  -3   7   0      897.81      907.14     22.01 o 
  -2   7   0      451.91      483.66     10.15 o 
  -1   7   0      155.36      156.00      3.61 o 
   0   7   0       84.24      101.60      2.30 o 
   1   7   0      749.12      712.31     11.90 o 
   2   7   0      694.27      674.43     11.61 o 
   3   7   0        3.08        4.53      1.39 o 
   4   7   0       34.87       34.97      2.86 o 
   5   7   0       54.82       48.86      5.09 o 
  -8   8   0       75.00       83.16      4.11 o 
  -7   8   0       21.39       25.12      2.37 o 
  -6   8   0      191.46      201.14      6.13 o 
  -5   8   0        2.58        2.80      1.27 o 
  -4   8   0      148.92      153.13      4.00 o 
  -3   8   0       35.54       33.63      1.75 o 
  -2   8   0      904.86      890.24     21.21 o 
  -1   8   0      341.28      316.62      8.21 o 
   0   8   0       10.41       13.00      1.23 o 
   1   8   0        6.82        5.77      1.15 o 
   2   8   0      110.25      108.52      3.31 o 
   3   8   0      520.11      523.22     23.17 o 
   4   8   0        3.66       10.26      2.56 o 
  -8   9   0        2.76        3.92      2.43 o 
  -7   9   0        4.45        5.51      2.74 o 
  -6   9   0      159.61      158.73      6.75 o 
  -5   9   0      595.76      585.00     14.47 o 
  -4   9   0       49.57       47.03      2.63 o 
  -3   9   0      207.30      219.31      6.21 o 
  -2   9   0        6.04        8.90      1.76 o 
  -1   9   0      102.51      105.96      3.77 o 
   0   9   0      164.24      189.28      5.59 o 
   1   9   0       16.62       17.37      2.54 o 
   2   9   0      468.48      476.39     16.81 o 
   3   9   0       19.64       26.06      2.80 o 
  -7  10   0        0.38        2.70      2.98 o 
  -6  10   0      435.29      449.68     14.74 o 
  -5  10   0       14.28       15.01      2.06 o 
  -4  10   0      746.26      755.44     18.44 o 
  -3  10   0       20.28       27.41      3.24 o 
  -2  10   0      621.12      571.11     14.23 o 
  -1  10   0      480.36      486.83     15.27 o 
   0  10   0        1.74        4.47      2.73 o 
   1  10   0       12.20       15.25      2.81 o 
   2  10   0       73.98       52.40      5.96 o 
  -6  11   0        1.70        3.23      4.22 o 
  -5  11   0       80.95       89.54      4.15 o 
  -4  11   0      142.50      146.15      5.20 o 
  -3  11   0        5.15        3.20      2.14 o 
  -2  11   0        9.14       10.78      2.89 o 
  -1  11   0       87.91       88.86      6.46 o 
   0  11   0      227.56      229.31      8.69 o 
   1  11   0       47.92       58.11      5.96 o 
  -3  12   0       56.39       65.56      6.21 o 
  -2  12   0       25.41       15.40      4.47 o 
   1 -12   1      189.58      199.86      8.16 o 
   2 -12   1       18.17       14.16      3.10 o 
   3 -12   1       58.64       57.65      3.37 o 
   4 -12   1        1.56        4.59      4.10 o 
  -1 -11   1       57.91       50.91      5.71 o 
   0 -11   1      124.79      133.24      6.15 o 
   1 -11   1       68.10       73.74      4.56 o 
   2 -11   1      456.35      481.18     12.37 o 
   3 -11   1      129.06      133.50      4.77 o 
   4 -11   1        7.48       13.19      2.30 o 
   5 -11   1       99.67      106.06      6.83 o 
   6 -11   1        0.58       -3.23      4.22 o 
  -2 -10   1       85.50       81.44      6.95 o 
  -1 -10   1      683.53      671.98     18.06 o 
   0 -10   1       45.10       46.64      2.67 o 
   1 -10   1      198.65      189.79      5.77 o 
   2 -10   1       26.85       25.99      2.21 o 
   3 -10   1      187.24      192.06      5.76 o 
   4 -10   1       43.78       46.48      2.72 o 
   5 -10   1       96.64      100.89      4.04 o 
   6 -10   1      227.47      230.58      8.68 o 
   7 -10   1       56.05       65.12      4.63 o 
  -3  -9   1       15.06       10.97      3.34 o 
  -2  -9   1      254.81      226.73     14.90 o 
  -1  -9   1      188.45      159.02      4.63 o 
   0  -9   1      137.85      128.51      4.25 o 
   1  -9   1        3.71        3.09      1.52 o 
   2  -9   1      490.12      489.87     12.28 o 
   3  -9   1      298.46      290.62      7.83 o 
   4  -9   1        1.83        2.07      1.95 o 
   5  -9   1       97.52       96.69      4.13 o 
   6  -9   1      108.50      106.18      5.34 o 
   7  -9   1      370.06      384.19     12.79 o 
   8  -9   1        2.35        4.22      4.22 o 
  -5  -8   1       31.46       32.47      3.22 o 
  -4  -8   1        0.64        2.66      2.26 o 
  -3  -8   1       36.63       36.66      2.07 o 
  -2  -8   1      248.67      259.83      4.92 o 
  -1  -8   1     1121.80     1107.85     25.63 o 
   0  -8   1       57.19       51.24      2.30 o 
   1  -8   1       29.71       35.25      2.05 o 
   2  -8   1        9.59        7.20      1.38 o 
   3  -8   1      445.32      441.03     10.98 o 
   4  -8   1      530.25      553.67     13.23 o 
   5  -8   1      193.69      190.00      4.21 o 
   6  -8   1      714.09      704.71     17.29 o 
   7  -8   1        7.72       10.29      2.21 o 
   8  -8   1      118.97      109.92      9.31 o 
  -5  -7   1      225.50      243.28      7.76 o 
  -4  -7   1      643.67      646.14     21.70 o 
  -3  -7   1       77.56       83.78      2.27 o 
  -2  -7   1      646.96      619.57     17.55 o 
  -1  -7   1       96.88       96.30      2.18 o 
   0  -7   1     1042.78      968.78     16.62 o 
   1  -7   1      317.43      327.10      7.04 o 
   2  -7   1      378.26      354.82      7.63 o 
   3  -7   1     1370.56     1423.27     28.71 o 
   4  -7   1      120.10      125.18      3.33 o 
   5  -7   1      579.38      603.10     11.34 o 
   6  -7   1       21.26       21.57      2.05 o 
   7  -7   1     1007.14     1012.14     24.27 o 
   8  -7   1      227.00      248.83     13.41 o 
  -6  -6   1        0.54        7.25      2.44 o 
  -5  -6   1      547.20      512.50     20.03 o 
  -4  -6   1       35.19       41.58      1.73 o 
  -3  -6   1     1455.29     1481.42     25.75 o 
  -2  -6   1       44.31       47.90      1.27 o 
  -1  -6   1     3703.85     3612.81     66.93 o 
   0  -6   1      415.06      394.67      6.71 o 
   1  -6   1      143.04      137.81      3.07 o 
   2  -6   1      110.84      136.19      4.70 o 
   3  -6   1      464.98      480.69     10.08 o 
   4  -6   1      595.86      575.27     10.70 o 
   5  -6   1        6.03        5.27      0.88 o 
   6  -6   1      355.57      338.97      7.54 o 
   7  -6   1       10.78       10.01      1.93 o 
   8  -6   1       93.27       98.34      6.71 o 
   9  -6   1        2.84        3.47      2.79 o 
  -7  -5   1        1.92        2.96      2.51 o 
  -6  -5   1       67.23       69.97      2.72 o 
  -5  -5   1        4.34        6.84      1.11 o 
  -4  -5   1     1468.95     1463.25     29.05 o 
  -3  -5   1      350.09      333.60      6.24 o 
  -2  -5   1     1282.64     1312.10     17.72 o 
  -1  -5   1       17.94       21.77      1.41 o 
   0  -5   1     2921.29     2981.32     42.31 o 
   1  -5   1     3565.66     3678.59     67.79 o 
   2  -5   1        5.78        6.63      0.71 o 
   3  -5   1     2274.76     2382.97     54.63 o 
   4  -5   1       92.14       93.11      2.44 o 
   5  -5   1      619.51      640.58     13.16 o 
   6  -5   1       13.05       16.16      1.47 o 
   7  -5   1      581.38      575.01     17.47 o 
   8  -5   1      307.17      319.89     10.36 o 
   9  -5   1        3.03        3.23      2.68 o 
  -7  -4   1      544.81      566.65     13.48 o 
  -6  -4   1      425.50      422.61      8.75 o 
  -5  -4   1      305.93      310.49      7.20 o 
  -4  -4   1       13.66       16.41      1.00 o 
  -3  -4   1     1628.18     1634.30     24.03 o 
  -2  -4   1      250.81      267.92      3.93 o 
  -1  -4   1     2318.60     2213.26     29.68 o 
   0  -4   1     1880.74     2016.72     30.54 o 
   1  -4   1      397.19      370.74      7.12 o 
   2  -4   1      181.94      175.46      3.81 o 
   3  -4   1      692.58      712.62     14.40 o 
   4  -4   1     1407.95     1440.57     25.89 o 
   5  -4   1        9.18       10.84      0.90 o 
   6  -4   1      336.55      328.59      8.58 o 
   7  -4   1       93.83       88.27      4.77 o 
   8  -4   1      261.04      250.84      8.50 o 
   9  -4   1       22.16       29.64      2.43 o 
  -8  -3   1       21.52       24.21      2.18 o 
  -7  -3   1       26.32       32.25      1.89 o 
  -6  -3   1      108.16      111.21      2.92 o 
  -5  -3   1        4.52       10.65      2.08 o 
  -4  -3   1      473.06      456.67      8.95 o 
  -3  -3   1      571.01      555.64      9.75 o 
  -2  -3   1      348.21      334.18      5.48 o 
  -1  -3   1        7.46        7.93      0.42 o 
   0  -3   1     4238.74     4247.37     93.70 o 
   1  -3   1     4524.28     4747.63    121.98 o 
   2  -3   1      207.49      219.02      4.59 o 
   3  -3   1     1096.10     1042.70     18.74 o 
   4  -3   1      345.60      417.40      7.75 o 
   5  -3   1      749.66      791.99     13.16 o 
   6  -3   1      305.74      306.14      6.70 o 
   7  -3   1      268.22      261.92      7.02 o 
   8  -3   1       22.72       32.15      4.10 o 
   9  -3   1        1.56        0.06      2.00 o 
  -8  -2   1      161.91      172.76      5.10 o 
  -7  -2   1      367.14      348.63      7.48 o 
  -6  -2   1       77.40       73.50      2.28 o 
  -5  -2   1      111.08      114.52      5.63 o 
  -4  -2   1       85.02       88.21      1.73 o 
  -3  -2   1     2019.32     1906.81     32.54 o 
  -2  -2   1      412.40      411.23      6.19 o 
  -1  -2   1      850.39      910.45     13.00 o 
   0  -2   1     8436.68     7792.83    124.04 o 
   1  -2   1     2023.09     2213.57     42.05 o 
   2  -2   1    27870.23    24039.28    556.32 o 
   3  -2   1      405.68      422.80      7.71 o 
   4  -2   1    14402.70    13371.06    220.85 o 
   5  -2   1      449.20      448.71      9.34 o 
   6  -2   1     1972.53     1978.67     39.64 o 
   7  -2   1       39.52       40.25      2.63 o 
   8  -2   1      741.51      726.29     16.49 o 
   9  -2   1      219.55      232.71      7.26 o 
  -8  -1   1       49.75       43.81      2.47 o 
  -7  -1   1      313.04      309.92      7.35 o 
  -6  -1   1     1991.61     1956.58     39.64 o 
  -5  -1   1        1.27        4.60      1.40 o 
  -4  -1   1     1334.98     1270.37     26.11 o 
  -3  -1   1       90.36      110.51      3.74 o 
  -2  -1   1       10.86       15.08      0.81 o 
  -1  -1   1      822.67      877.55     14.37 o 
   0  -1   1      428.60      484.40     10.55 o 
   1  -1   1     6807.29     6130.41    102.13 o 
   2  -1   1    14302.31    13568.68    222.64 o 
   3  -1   1       99.75       88.87      2.11 o 
   4  -1   1     1461.10     1562.82     31.23 o 
   5  -1   1      353.26      335.79      7.11 o 
   6  -1   1      292.72      301.59      6.58 o 
   7  -1   1        3.02        3.75      1.52 o 
   8  -1   1       28.47       34.32      2.24 o 
  -9   0   1      135.97      141.31      4.57 o 
  -8   0   1        0.28        0.11      1.79 o 
  -7   0   1      597.74      571.99     13.86 o 
  -6   0   1      148.02      139.42      3.60 o 
  -5   0   1      624.82      614.67     10.37 o 
  -4   0   1      143.98      155.01      3.26 o 
  -3   0   1     2466.49     2578.81     46.06 o 
  -2   0   1     1452.50     1600.82     26.18 o 
  -1   0   1       29.08       35.52      1.28 o 
   0   0   1       94.99      105.19      1.64 o 
   1   0   1      192.97      241.90      4.17 o 
   2   0   1     9573.78     8897.75    279.65 o 
   3   0   1      301.03      291.23      6.05 o 
   4   0   1     1926.13     1985.95     39.61 o 
   5   0   1      341.27      308.12      6.58 o 
   6   0   1       49.83       48.68      1.93 o 
   7   0   1       25.04       23.70      1.74 o 
   8   0   1      195.78      192.32      5.41 o 
  -9   1   1       10.99        7.70      4.35 o 
  -8   1   1       48.87       48.77      3.07 o 
  -7   1   1       34.25       35.42      2.09 o 
  -6   1   1     2042.07     2010.76     42.22 o 
  -5   1   1      827.21      842.45     15.30 o 
  -4   1   1      548.78      523.01      9.59 o 
  -3   1   1       75.25       75.19      1.86 o 
  -2   1   1        8.42       11.15      1.15 o 
  -1   1   1     1008.37     1004.48     17.94 o 
   0   1   1      207.98      226.52      3.60 o 
   1   1   1     5246.79     4906.63     93.15 o 
   2   1   1        2.51        4.24      0.45 o 
   3   1   1      718.90      739.49     13.37 o 
   4   1   1       20.19       23.73      0.92 o 
   5   1   1     1030.04     1001.50     15.44 o 
   6   1   1      388.55      377.03      7.11 o 
   7   1   1       19.45       18.68      1.71 o 
   8   1   1       23.40       25.96      2.14 o 
  -9   2   1      106.79      109.52      5.96 o 
  -8   2   1       55.74       50.66      3.34 o 
  -7   2   1      175.58      175.19      4.28 o 
  -6   2   1        9.23        8.21      1.12 o 
  -5   2   1      850.45      828.77     15.10 o 
  -4   2   1      326.03      327.87      6.11 o 
  -3   2   1      911.25      916.09     16.46 o 
  -2   2   1     4424.46     4535.67    117.93 o 
  -1   2   1       76.15       82.78      2.54 o 
   0   2   1      476.93      517.17      9.11 o 
   1   2   1      212.30      204.12      2.84 o 
   2   2   1     4981.96     4839.88     79.20 o 
   3   2   1     1651.64     1635.40     26.84 o 
   4   2   1      166.33      166.97      3.18 o 
   5   2   1      379.26      382.26      6.16 o 
   6   2   1       15.74       18.52      1.20 o 
   7   2   1      158.35      158.64      4.58 o 
   8   2   1        3.06        0.62      2.63 o 
  -9   3   1        2.80        2.66      2.38 o 
  -8   3   1       44.58       42.80      3.15 o 
  -7   3   1       14.34       16.91      1.36 o 
  -6   3   1      896.49      896.30     18.33 o 
  -5   3   1     1336.91     1380.51     24.87 o 
  -4   3   1      172.62      165.33      3.30 o 
  -3   3   1      841.65      868.17     17.54 o 
  -2   3   1      913.30      905.81     25.90 o 
  -1   3   1     4214.75     4461.87     88.58 o 
   0   3   1      125.13      158.59      2.50 o 
   1   3   1     4098.14     4298.84     57.63 o 
   2   3   1      659.40      752.11     13.49 o 
   3   3   1     1745.62     1759.84     27.82 o 
   4   3   1       51.03       70.21      2.63 o 
   5   3   1      514.00      510.15      8.82 o 
   6   3   1      384.52      390.82      7.41 o 
   7   3   1       63.90       77.86      8.32 o 
  -9   4   1      177.52      182.05      6.92 o 
  -8   4   1       76.04       68.21      3.82 o 
  -7   4   1       75.80       73.56      2.86 o 
  -6   4   1       59.62       52.23      2.05 o 
  -5   4   1     1198.27     1159.97     22.85 o 
  -4   4   1      731.52      735.66     13.46 o 
  -3   4   1       21.57       19.96      1.78 o 
  -2   4   1     4087.56     4441.03    102.16 o 
  -1   4   1      809.19      904.54     18.16 o 
   0   4   1     2529.57     2814.69     42.62 o 
   1   4   1       14.93       29.63      1.30 o 
   2   4   1     3328.08     3498.41     57.09 o 
   3   4   1     1585.16     1624.39     28.08 o 
   4   4   1       28.15       33.02      1.25 o 
   5   4   1      108.69      117.72      3.18 o 
   6   4   1        1.72        1.07      1.64 o 
   7   4   1       46.15       54.82      3.64 o 
  -9   5   1       18.19       23.40      2.98 o 
  -8   5   1      180.75      176.20      6.67 o 
  -7   5   1        1.22        1.78      1.19 o 
  -6   5   1      365.06      377.46      9.50 o 
  -5   5   1      611.21      615.00     11.41 o 
  -4   5   1       12.74        8.63      0.95 o 
  -3   5   1     1053.27     1047.97     21.20 o 
  -2   5   1       10.88        4.37      0.84 o 
  -1   5   1     2825.16     2792.91     55.59 o 
   0   5   1     1574.66     1657.03     25.37 o 
   1   5   1      213.31      227.68      4.15 o 
   2   5   1       53.54       62.29      1.30 o 
   3   5   1      599.16      572.41      9.81 o 
   4   5   1      129.38      120.87      2.78 o 
   5   5   1       43.24       39.58      2.27 o 
   6   5   1      141.82      142.53      7.14 o 
  -9   6   1      233.28      246.23      8.86 o 
  -8   6   1      137.68      133.16      5.61 o 
  -7   6   1       36.89       34.96      2.43 o 
  -6   6   1        9.30        8.85      1.25 o 
  -5   6   1      857.49      852.98     15.70 o 
  -4   6   1      847.96      838.50     17.16 o 
  -3   6   1        2.04        4.56      0.96 o 
  -2   6   1      398.99      417.19     10.22 o 
  -1   6   1       16.12       21.90      1.10 o 
   0   6   1      509.57      515.30      8.12 o 
   1   6   1       29.15       41.05      1.66 o 
   2   6   1      581.55      593.29      9.30 o 
   3   6   1      163.18      159.04      3.57 o 
   4   6   1        1.49        3.29      1.51 o 
   5   6   1       25.73       25.95      2.68 o 
   6   6   1       71.32       68.56      4.10 o 
  -8   7   1      171.95      177.53      6.97 o 
  -7   7   1       61.53       62.93      3.90 o 
  -6   7   1       64.23       69.57      2.57 o 
  -5   7   1       49.68       50.73      2.31 o 
  -4   7   1      112.93      104.96      3.82 o 
  -3   7   1      524.24      528.80     11.14 o 
  -2   7   1      147.06      152.08      4.44 o 
  -1   7   1     1690.41     1709.66     30.96 o 
   0   7   1      307.43      302.72      5.01 o 
   1   7   1       10.29       14.65      2.18 o 
   2   7   1        2.76        4.29      1.31 o 
   3   7   1      255.89      258.08     18.63 o 
   4   7   1      283.74      309.76      9.68 o 
   5   7   1        6.95        9.32      2.72 o 
  -8   8   1       23.77       29.22      2.80 o 
  -7   8   1       57.61       54.21      3.49 o 
  -6   8   1       81.16       78.25      2.90 o 
  -5   8   1      513.56      527.91     11.36 o 
  -4   8   1     1638.68     1612.07     32.59 o 
  -3   8   1        1.59        2.96      1.23 o 
  -2   8   1      910.93      912.56     21.74 o 
  -1   8   1        7.84        5.89      1.21 o 
   0   8   1     1456.23     1400.05     26.89 o 
   1   8   1      212.02      219.41      6.82 o 
   2   8   1      322.10      282.73     11.83 o 
   3   8   1       91.30      105.02      6.58 o 
   4   8   1        4.59        6.55      2.56 o 
  -8   9   1      214.23      246.35     13.66 o 
  -7   9   1      246.18      253.92      8.40 o 
  -6   9   1        3.45        6.46      1.72 o 
  -5   9   1       15.93       15.13      2.16 o 
  -4   9   1        2.92        1.91      1.52 o 
  -3   9   1      228.15      234.37      6.72 o 
  -2   9   1      113.37      107.88      5.42 o 
  -1   9   1      270.30      286.22      7.78 o 
   0   9   1      263.15      236.20      8.94 o 
   1   9   1       22.34       22.24      2.06 o 
   2   9   1        2.42        1.31      2.20 o 
   3   9   1       26.40       25.73      4.35 o 
  -7  10   1      104.43      115.84      5.86 o 
  -6  10   1       31.87       37.32      2.67 o 
  -5  10   1      157.03      155.67      6.25 o 
  -4  10   1      442.80      458.78     11.89 o 
  -3  10   1        2.42        1.62      1.85 o 
  -2  10   1      241.09      237.34     10.06 o 
  -1  10   1       18.09       16.44      2.99 o 
   0  10   1      491.44      449.48     14.40 o 
   1  10   1      354.34      367.64     12.29 o 
   2  10   1        1.21        6.95      4.47 o 
  -6  11   1       14.94       18.38      4.47 o 
  -5  11   1       69.91       68.38      3.77 o 
  -4  11   1      116.26      124.45      5.90 o 
  -3  11   1      295.07      310.62     10.97 o 
  -2  11   1       38.30       33.59      3.50 o 
  -1  11   1       82.75       82.94      4.83 o 
   0  11   1       19.41       16.09      3.22 o 
   1 -12   2       67.93       70.21      4.73 o 
   2 -12   2       17.50       20.24      2.59 o 
   3 -12   2      506.05      545.75     14.04 o 
   4 -12   2       66.90       75.49      7.20 o 
  -1 -11   2       72.50       82.45      6.95 o 
   0 -11   2      355.06      342.41      9.36 o 
   1 -11   2      205.85      202.66      6.21 o 
   2 -11   2       82.24       87.90      3.95 o 
   3 -11   2        3.74        5.01      2.10 o 
   4 -11   2      110.81      113.51      7.38 o 
   5 -11   2       12.55       17.00      2.48 o 
   6 -11   2       27.72       22.10      4.72 o 
  -3 -10   2       73.06       67.30      6.46 o 
  -2 -10   2        0.89       -1.99      3.48 o 
  -1 -10   2      103.80       89.90      3.51 o 
   0 -10   2       11.23       13.77      1.81 o 
   1 -10   2      227.97      220.04      6.45 o 
   2 -10   2       49.16       53.87      2.91 o 
   3 -10   2      381.56      372.70      9.74 o 
   4 -10   2       41.50       40.87      3.25 o 
   5 -10   2       65.78       69.40      3.46 o 
   6 -10   2        2.54        3.88      2.86 o 
   7 -10   2      197.29      204.93      8.41 o 
  -4  -9   2       29.30       27.57      5.22 o 
  -3  -9   2       37.49       43.94      3.13 o 
  -2  -9   2       86.80       85.68      4.16 o 
  -1  -9   2      529.27      510.15     11.70 o 
   0  -9   2     1261.21     1168.36     25.33 o 
   1  -9   2        5.09        5.26      1.62 o 
   2  -9   2      380.74      377.52     11.60 o 
   3  -9   2      104.10      101.16      3.71 o 
   4  -9   2      814.81      818.60     22.21 o 
   5  -9   2       92.28      100.64      3.80 o 
   6  -9   2       19.56       21.65      2.17 o 
   7  -9   2      206.36      205.82      7.88 o 
  -5  -8   2        9.98       13.36      2.68 o 
  -4  -8   2      267.94      278.72      6.34 o 
  -3  -8   2      602.19      585.43     15.25 o 
  -2  -8   2        7.45       10.33      1.23 o 
  -1  -8   2      915.65      852.32     17.29 o 
   0  -8   2       17.79       19.02      1.59 o 
   1  -8   2     3024.05     2891.04     61.33 o 
   2  -8   2      160.36      144.37      9.03 o 
   3  -8   2      717.86      722.30     17.95 o 
   4  -8   2      125.63      117.10      3.82 o 
   5  -8   2       14.52       16.40      1.51 o 
   6  -8   2       16.35       20.07      1.65 o 
   7  -8   2       93.58       95.26      5.58 o 
   8  -8   2      177.62      197.39      6.30 o 
  -6  -7   2      164.47      162.32      6.32 o 
  -5  -7   2        4.70        6.50      1.59 o 
  -4  -7   2       53.02       48.03      2.10 o 
  -3  -7   2        3.02        1.72      0.98 o 
  -2  -7   2     1021.33     1002.59     18.69 o 
  -1  -7   2        5.91        5.97      0.83 o 
   0  -7   2     2908.06     2868.31     48.27 o 
   1  -7   2      530.97      494.26     13.12 o 
   2  -7   2      947.83      946.10     19.21 o 
   3  -7   2      119.17      121.29      3.11 o 
   4  -7   2     1294.95     1267.46     24.39 o 
   5  -7   2      845.78      853.05     17.66 o 
   6  -7   2       11.98       10.48      1.36 o 
   7  -7   2      184.41      175.34      5.49 o 
   8  -7   2        1.25        1.95      1.98 o 
  -6  -6   2       32.81       39.95      3.04 o 
  -5  -6   2      151.55      149.86      4.59 o 
  -4  -6   2        7.81       11.81      1.13 o 
  -3  -6   2     1103.77     1104.13     18.42 o 
  -2  -6   2      323.80      324.34      6.11 o 
  -1  -6   2      449.71      432.70      8.08 o 
   0  -6   2       16.73       21.62      1.94 o 
   1  -6   2     3396.53     3324.90     70.14 o 
   2  -6   2     1601.05     1628.91     32.62 o 
   3  -6   2      138.57      123.09      3.05 o 
   4  -6   2      129.84      116.06      2.68 o 
   5  -6   2        2.31        3.81      1.22 o 
   6  -6   2       83.56       88.75      3.19 o 
   7  -6   2       13.55       12.38      1.89 o 
   8  -6   2      248.45      264.65      9.38 o 
  -7  -5   2       40.80       49.90      2.86 o 
  -6  -5   2       80.17       76.19      3.03 o 
  -5  -5   2      141.25      146.84      4.34 o 
  -4  -5   2       78.72       77.30      2.03 o 
  -3  -5   2        0.96        2.86      0.76 o 
  -2  -5   2      539.53      549.50      8.57 o 
  -1  -5   2      511.91      522.40      9.38 o 
   0  -5   2     1344.73     1369.30     20.88 o 
   1  -5   2      543.11      532.14     10.20 o 
   2  -5   2      949.74      952.79     28.50 o 
   3  -5   2      707.85      690.15     12.59 o 
   4  -5   2      552.38      544.20     10.08 o 
   5  -5   2     1630.99     1588.81     32.09 o 
   6  -5   2        7.90        6.10      1.21 o 
   7  -5   2      163.03      160.89      6.06 o 
   8  -5   2      188.68      179.05      6.32 o 
   9  -5   2      250.92      249.68      8.69 o 
  -7  -4   2        5.60        8.37      2.09 o 
  -6  -4   2      919.59      924.88     17.08 o 
  -5  -4   2      594.85      598.08     13.29 o 
  -4  -4   2      124.04      122.70      2.94 o 
  -3  -4   2     1171.60     1142.11     24.36 o 
  -2  -4   2       46.21       51.05      1.21 o 
  -1  -4   2      489.28      455.98      6.29 o 
   0  -4   2      855.42      960.15     15.92 o 
   1  -4   2     3174.81     3215.55     80.61 o 
   2  -4   2     2276.41     2302.02     46.23 o 
   3  -4   2       55.44       52.93      1.41 o 
   4  -4   2     1182.97     1195.64     21.56 o 
   5  -4   2      246.92      274.20      5.33 o 
   6  -4   2     2227.46     2315.73     53.90 o 
   7  -4   2        5.93        6.16      1.61 o 
   8  -4   2     1395.02     1326.02     29.22 o 
   9  -4   2       40.86       48.82      2.85 o 
  -8  -3   2       36.70       36.52      2.15 o 
  -7  -3   2       12.91       11.24      1.50 o 
  -6  -3   2      494.51      467.06     16.47 o 
  -5  -3   2        3.40        3.93      0.93 o 
  -4  -3   2      643.17      661.28     12.72 o 
  -3  -3   2      424.34      419.30      7.49 o 
  -2  -3   2     4115.52     4327.16     63.56 o 
  -1  -3   2      490.36      532.79      9.05 o 
   0  -3   2     2299.00     2417.49     41.31 o 
   1  -3   2      228.15      255.95      8.13 o 
   2  -3   2     1069.71     1039.37     18.63 o 
   3  -3   2     2776.08     2878.80     51.37 o 
   4  -3   2     1396.98     1564.69     25.58 o 
   5  -3   2     1726.28     1717.17     28.11 o 
   6  -3   2     2068.66     2043.55     58.29 o 
   7  -3   2       73.12       75.33      2.57 o 
   8  -3   2      114.49      106.92      3.85 o 
   9  -3   2       52.20       60.56      3.13 o 
  -8  -2   2        1.54        0.91      1.79 o 
  -7  -2   2       14.26       16.25      1.67 o 
  -6  -2   2      387.49      379.69      7.79 o 
  -5  -2   2     2493.12     2465.46     46.40 o 
  -4  -2   2      606.92      653.54     12.62 o 
  -3  -2   2     2757.18     2867.84     49.26 o 
  -2  -2   2     1106.04     1271.47     18.72 o 
  -1  -2   2     4308.63     4133.81     84.11 o 
   0  -2   2       81.50       93.88      3.33 o 
   1  -2   2     2755.26     2739.83     62.83 o 
   2  -2   2      711.94      656.47      9.37 o 
   3  -2   2       16.33       20.51      0.81 o 
   4  -2   2      224.44      205.80      5.48 o 
   5  -2   2      233.95      235.19      4.46 o 
   6  -2   2      682.71      668.74     13.25 o 
   7  -2   2       25.09       28.56      1.95 o 
   8  -2   2       50.25       51.85      2.72 o 
  -8  -1   2       45.97       45.07      2.40 o 
  -7  -1   2       10.14       12.55      2.02 o 
  -6  -1   2      150.70      142.36      3.69 o 
  -5  -1   2        1.06        3.16      1.00 o 
  -4  -1   2     1495.45     1516.59     30.26 o 
  -3  -1   2       16.16       21.83      1.14 o 
  -2  -1   2     4071.56     4191.38     69.04 o 
  -1  -1   2     1962.35     2069.41     38.94 o 
   0  -1   2      336.45      376.57      6.23 o 
   1  -1   2      131.25      133.46      3.93 o 
   2  -1   2      858.63      851.70     12.83 o 
   3  -1   2     2941.50     2960.16     73.26 o 
   4  -1   2      365.26      376.05      6.76 o 
   5  -1   2      555.29      534.35      9.52 o 
   6  -1   2      275.38      272.88      5.81 o 
   7  -1   2      149.94      142.38      4.14 o 
   8  -1   2        4.35        5.66      1.70 o 
  -9   0   2       73.48       73.56      4.17 o 
  -8   0   2       56.54       52.58      2.80 o 
  -7   0   2       64.68       65.76      2.84 o 
  -6   0   2       44.78       38.00      1.53 o 
  -5   0   2     2098.37     2021.99     33.18 o 
  -4   0   2      895.24      932.07     20.34 o 
  -3   0   2      781.94      762.13     12.11 o 
  -2   0   2      557.50      558.30     14.46 o 
  -1   0   2     5205.63     4523.21     70.60 o 
   0   0   2      996.58     1051.17     13.94 o 
   1   0   2     2783.27     2905.84     65.06 o 
   2   0   2     1031.15     1037.92     24.98 o 
   3   0   2       99.35      118.15      3.50 o 
   4   0   2     1296.47     1258.87     21.75 o 
   5   0   2       14.06       13.08      1.42 o 
   6   0   2      982.68      937.42     18.27 o 
   7   0   2      214.39      219.42      5.75 o 
   8   0   2       13.50       14.44      2.01 o 
  -9   1   2      158.52      176.39     10.55 o 
  -8   1   2       73.61       71.92      3.15 o 
  -7   1   2       23.37       27.80      1.53 o 
  -6   1   2        7.61        9.48      0.98 o 
  -5   1   2      327.85      316.01      6.06 o 
  -4   1   2     1682.33     1702.15     30.41 o 
  -3   1   2      685.14      777.05     18.06 o 
  -2   1   2     2427.36     2447.81     56.29 o 
  -1   1   2     2292.04     2389.28     54.62 o 
   0   1   2      537.13      532.85      9.15 o 
   1   1   2      260.27      272.85      6.32 o 
   2   1   2      803.56      777.74     13.94 o 
   3   1   2     3813.61     3774.38     79.09 o 
   4   1   2       20.03       13.55      0.73 o 
   5   1   2      349.09      355.12      5.79 o 
   6   1   2       24.83       24.86      1.46 o 
   7   1   2      165.77      154.75      4.56 o 
   8   1   2        4.75       10.63      2.62 o 
  -9   2   2       54.23       54.67      3.68 o 
  -8   2   2       27.89       32.86      2.29 o 
  -7   2   2      226.28      216.20      5.09 o 
  -6   2   2       19.99       20.75      1.08 o 
  -5   2   2     1572.87     1560.39     31.29 o 
  -4   2   2      161.02      174.00      4.40 o 
  -3   2   2      701.43      699.58     14.15 o 
  -2   2   2       31.21       31.48      1.19 o 
  -1   2   2     1327.95     1321.17     26.35 o 
   0   2   2     6199.72     5849.81    132.68 o 
   1   2   2      118.86      110.76      2.51 o 
   2   2   2     2068.41     2232.29     38.32 o 
   3   2   2       16.69       24.50      1.26 o 
   4   2   2     2479.69     2431.84     39.69 o 
   5   2   2      288.58      275.11      4.83 o 
   6   2   2      946.65      916.69     18.11 o 
   7   2   2      347.61      358.45     10.64 o 
  -9   3   2       62.76       67.87      4.10 o 
  -8   3   2      305.84      311.16      8.26 o 
  -7   3   2        2.67        3.25      1.13 o 
  -6   3   2       75.79       75.81      3.66 o 
  -5   3   2      604.89      601.64     12.44 o 
  -4   3   2     2701.94     2675.63     47.77 o 
  -3   3   2      753.60      776.46     15.73 o 
  -2   3   2     1496.56     1540.25     30.73 o 
  -1   3   2     1529.93     1573.84     31.35 o 
   0   3   2        3.81        9.64      0.64 o 
   1   3   2      380.78      356.14      4.75 o 
   2   3   2       52.13       76.47      2.45 o 
   3   3   2     1284.97     1280.57     22.99 o 
   4   3   2      551.53      566.84      9.65 o 
   5   3   2       18.36       21.85      1.19 o 
   6   3   2        1.43        1.88      1.67 o 
   7   3   2       31.78       32.77      2.89 o 
  -9   4   2       43.59       39.73      4.35 o 
  -8   4   2      158.10      160.37      6.14 o 
  -7   4   2      578.52      570.31     14.66 o 
  -6   4   2       79.60       72.95      2.42 o 
  -5   4   2      858.55      858.73     17.54 o 
  -4   4   2      376.42      390.90      8.22 o 
  -3   4   2     1005.84     1015.76     23.70 o 
  -2   4   2      249.93      243.56      6.70 o 
  -1   4   2      400.64      359.61      7.45 o 
   0   4   2     2340.24     2298.61     34.84 o 
   1   4   2      678.96      657.40      9.14 o 
   2   4   2       65.02       74.81      1.60 o 
   3   4   2      104.15       96.16      2.14 o 
   4   4   2      575.50      572.09     10.32 o 
   5   4   2       62.37       63.38      2.80 o 
   6   4   2      101.39      104.47      3.75 o 
   7   4   2       53.80       65.37      3.85 o 
  -9   5   2       18.64       21.32      3.10 o 
  -8   5   2      173.08      175.68      6.67 o 
  -7   5   2       87.33       87.86      3.05 o 
  -6   5   2       98.97       89.96      3.42 o 
  -5   5   2       31.74       38.07      3.15 o 
  -4   5   2     1457.77     1410.09     28.43 o 
  -3   5   2      855.67      834.70     19.64 o 
  -2   5   2      222.81      225.95      4.96 o 
  -1   5   2      623.28      609.72     12.50 o 
   0   5   2      555.18      535.69      8.38 o 
   1   5   2     1027.28      944.15     14.52 o 
   2   5   2        2.67        7.15      0.64 o 
   3   5   2      495.26      510.95     14.70 o 
   4   5   2       80.78       88.23      3.15 o 
   5   5   2       51.85       49.09      2.59 o 
   6   5   2        2.26       -0.33      2.54 o 
  -9   6   2       65.13       58.97      4.12 o 
  -8   6   2      201.40      210.88      7.80 o 
  -7   6   2      599.15      596.97     14.71 o 
  -6   6   2       73.10       69.14      2.55 o 
  -5   6   2      117.75      123.28      3.37 o 
  -4   6   2       34.02       35.20      1.64 o 
  -3   6   2     1010.33     1064.12     25.04 o 
  -2   6   2      798.46      788.58     16.13 o 
  -1   6   2      536.53      536.99     10.01 o 
   0   6   2     2209.16     2249.24     34.23 o 
   1   6   2      244.04      262.23      5.06 o 
   2   6   2      413.81      417.87      8.00 o 
   3   6   2       26.65       28.16      3.42 o 
   4   6   2      781.56      787.47     17.81 o 
   5   6   2      126.95      142.13      6.07 o 
  -8   7   2      244.57      243.94      8.68 o 
  -7   7   2       15.88       16.88      1.69 o 
  -6   7   2      476.78      479.30     10.42 o 
  -5   7   2       83.78       82.36      2.73 o 
  -4   7   2      740.10      741.08     15.39 o 
  -3   7   2      825.50      824.20     19.68 o 
  -2   7   2       29.40       30.58      1.43 o 
  -1   7   2      349.67      384.85      7.69 o 
   0   7   2        0.71        1.94      0.82 o 
   1   7   2     1028.48     1049.60     27.13 o 
   2   7   2      360.42      348.74      8.67 o 
   3   7   2        7.47        5.08      2.19 o 
   4   7   2       48.97       45.96      3.28 o 
   5   7   2        1.34        0.50      2.79 o 
  -8   8   2        7.36        8.20      3.45 o 
  -7   8   2      378.33      395.19      8.93 o 
  -6   8   2      271.69      285.63      6.78 o 
  -5   8   2       17.38       18.79      1.64 o 
  -4   8   2        5.44        5.33      1.72 o 
  -3   8   2      613.77      580.72     14.18 o 
  -2   8   2      439.10      454.57      9.73 o 
  -1   8   2      218.64      193.85      6.05 o 
   0   8   2      377.10      394.54     13.71 o 
   1   8   2        0.70        0.72      1.60 o 
   2   8   2      124.95      128.53      4.31 o 
   3   8   2        1.21        2.52      2.73 o 
   4   8   2      236.92      223.90     11.05 o 
  -7   9   2       11.66        9.62      2.47 o 
  -6   9   2      594.11      624.37     13.46 o 
  -5   9   2      335.55      359.25      9.50 o 
  -4   9   2      445.81      460.97     11.74 o 
  -3   9   2      633.37      629.88     15.48 o 
  -2   9   2       36.25       33.06      2.97 o 
  -1   9   2      251.87      242.10      8.50 o 
   0   9   2        8.02        6.46      2.26 o 
   1   9   2      674.50      696.70     16.07 o 
   2   9   2      254.42      252.44      6.91 o 
   3   9   2        1.49       -1.41      2.62 o 
  -7  10   2      292.44      324.92     11.49 o 
  -6  10   2      562.13      576.90     14.64 o 
  -5  10   2       61.71       65.96      3.57 o 
  -4  10   2      151.86      150.79      6.29 o 
  -3  10   2      231.18      221.51      8.94 o 
  -2  10   2      635.44      631.97     19.57 o 
  -1  10   2        7.60       10.76      2.73 o 
   0  10   2      114.84      112.84      5.70 o 
   1  10   2        0.68       -0.48      2.62 o 
  -5  11   2      485.21      507.10     22.60 o 
  -4  11   2        5.49        6.22      2.89 o 
  -3  11   2      196.14      194.74     14.53 o 
  -2  11   2       27.22       27.33      3.42 o 
  -1  11   2      105.25      111.06      6.06 o 
   0  11   2       37.65       34.60      3.75 o 
   1 -12   3      240.52      227.64      7.03 o 
   2 -12   3       22.15       21.15      2.98 o 
   3 -12   3        7.88        7.90      2.33 o 
   4 -12   3       16.85       16.39      4.72 o 
  -1 -11   3       33.30       32.14      3.42 o 
   0 -11   3       32.01       31.72      2.74 o 
   1 -11   3      205.96      211.62      6.45 o 
   2 -11   3      286.27      288.21      8.29 o 
   3 -11   3       36.26       36.95      2.73 o 
   4 -11   3      514.96      520.82     23.59 o 
   5 -11   3        3.54        3.09      2.15 o 
   6 -11   3      178.98      172.59     10.18 o 
  -3 -10   3       42.36       51.65      5.46 o 
  -2 -10   3       72.80       73.32      4.22 o 
  -1 -10   3        3.97        3.58      1.87 o 
   0 -10   3      150.08      139.97      4.32 o 
   1 -10   3      810.98      744.70     18.86 o 
   2 -10   3       64.81       64.90      4.02 o 
   3 -10   3      588.18      581.27     16.84 o 
   4 -10   3        4.21        4.22      2.37 o 
   5 -10   3      822.19      823.99     20.26 o 
   6 -10   3      139.97      149.23     11.64 o 
   7 -10   3       73.12       63.57      5.96 o 
  -4  -9   3        0.21        4.57      2.10 o 
  -3  -9   3      437.74      429.40     10.20 o 
  -2  -9   3      461.07      426.03     12.34 o 
  -1  -9   3       16.11       13.51      1.89 o 
   0  -9   3      309.60      286.07      7.10 o 
   1  -9   3       39.98       43.46      2.87 o 
   2  -9   3     1712.88     1658.36     38.80 o 
   3  -9   3      362.29      361.43     15.60 o 
   4  -9   3      636.93      608.93     15.14 o 
   5  -9   3      136.22      134.96      4.52 o 
   6  -9   3      365.68      365.88     15.31 o 
   7  -9   3        7.06        6.02      2.92 o 
  -5  -8   3      117.17      117.99      3.63 o 
  -4  -8   3        7.32        9.60      1.50 o 
  -3  -8   3        1.33        1.35      1.53 o 
  -2  -8   3      256.89      261.86      6.57 o 
  -1  -8   3      238.34      228.71      5.24 o 
   0  -8   3        1.71        4.98      1.35 o 
   1  -8   3      660.48      646.89     14.28 o 
   2  -8   3      278.55      285.83     10.13 o 
   3  -8   3      652.65      659.82     15.95 o 
   4  -8   3      102.91      115.34      3.29 o 
   5  -8   3      596.32      591.94     14.66 o 
   6  -8   3      327.31      340.02      8.21 o 
   7  -8   3       18.79       21.29      2.38 o 
   8  -8   3       12.06       12.84      2.47 o 
  -6  -7   3        0.13        0.45      2.02 o 
  -5  -7   3      115.12      136.56      5.38 o 
  -4  -7   3       77.10       77.99      2.55 o 
  -3  -7   3        7.54        7.75      1.11 o 
  -2  -7   3       73.03       73.68      2.54 o 
  -1  -7   3      465.13      488.57      8.32 o 
   0  -7   3        9.43        6.77      1.33 o 
   1  -7   3        0.66        2.81      1.12 o 
   2  -7   3     1506.36     1483.71     34.60 o 
   3  -7   3      895.86      886.40     18.03 o 
   4  -7   3      128.72      127.20      3.22 o 
   5  -7   3      151.39      144.82      3.84 o 
   6  -7   3      267.14      276.57      7.57 o 
   7  -7   3      160.79      176.93      5.53 o 
   8  -7   3      128.18      124.88      4.72 o 
  -6  -6   3      831.80      800.52     19.10 o 
  -5  -6   3       47.18       43.29      2.80 o 
  -4  -6   3      680.19      689.28     18.39 o 
  -3  -6   3       11.08       11.95      1.15 o 
  -2  -6   3     2181.70     2128.67     39.94 o 
  -1  -6   3     1446.04     1431.70     24.65 o 
   0  -6   3      495.63      502.91      9.25 o 
   1  -6   3      495.63      478.48     10.56 o 
   2  -6   3      334.64      321.39     10.41 o 
   3  -6   3     1026.22     1011.93     18.30 o 
   4  -6   3       46.91       52.55      1.64 o 
   5  -6   3      456.55      429.62     10.56 o 
   6  -6   3      284.42      317.79     14.38 o 
   7  -6   3        8.63        6.76      1.92 o 
   8  -6   3       75.91       71.77      6.21 o 
  -7  -5   3       31.18       34.34      2.47 o 
  -6  -5   3       26.75       24.79      1.92 o 
  -5  -5   3      134.41      132.59      3.23 o 
  -4  -5   3     1340.01     1318.12     30.84 o 
  -3  -5   3       59.48       63.80      1.67 o 
  -2  -5   3      832.68      845.04     14.60 o 
  -1  -5   3      106.38      109.99      2.39 o 
   0  -5   3      917.24      949.22     14.56 o 
   1  -5   3       16.48       20.66      1.53 o 
   2  -5   3     4464.60     4557.09     92.00 o 
   3  -5   3      738.17      740.56     11.86 o 
   4  -5   3      449.32      445.47      7.34 o 
   5  -5   3      194.25      193.75      3.89 o 
   6  -5   3       22.49       26.24      2.18 o 
   7  -5   3      856.67      840.83     16.61 o 
   8  -5   3      330.36      314.57     12.79 o 
  -7  -4   3        0.55        0.15      1.47 o 
  -6  -4   3      161.98      162.20      9.21 o 
  -5  -4   3       61.10       54.46      2.34 o 
  -4  -4   3      329.72      332.81      8.91 o 
  -3  -4   3      771.74      827.48     14.31 o 
  -2  -4   3      151.72      120.68      2.23 o 
  -1  -4   3     7631.72     7847.56    162.83 o 
   0  -4   3     1146.68     1369.26     23.39 o 
   1  -4   3     2915.91     2984.41     55.62 o 
   2  -4   3       15.48       17.36      1.09 o 
   3  -4   3     3023.91     2999.27     47.27 o 
   4  -4   3      540.22      522.15      8.52 o 
   5  -4   3       97.67       89.60      2.20 o 
   6  -4   3       77.66       75.02      2.18 o 
   7  -4   3        3.69        3.26      1.32 o 
   8  -4   3       34.53       34.56      2.27 o 
  -8  -3   3        8.50        5.16      1.97 o 
  -7  -3   3       34.30       35.97      2.11 o 
  -6  -3   3      111.89      113.29      4.77 o 
  -5  -3   3      694.07      662.51     12.92 o 
  -4  -3   3      783.44      763.20     14.66 o 
  -3  -3   3      145.70      173.86      3.30 o 
  -2  -3   3      366.64      354.40      5.80 o 
  -1  -3   3        4.54       14.11      0.82 o 
   0  -3   3      701.53      691.99     10.94 o 
   1  -3   3      277.92      306.25      9.29 o 
   2  -3   3     1030.55     1011.04     14.85 o 
   3  -3   3      791.61      781.52     13.58 o 
   4  -3   3      166.71      157.07      3.12 o 
   5  -3   3      157.83      157.92      3.27 o 
   6  -3   3       22.90       28.64      1.44 o 
   7  -3   3      585.72      572.81     11.54 o 
   8  -3   3      269.48      267.75      6.92 o 
  -8  -2   3      213.81      222.91      7.92 o 
  -7  -2   3      335.16      330.40      7.88 o 
  -6  -2   3        3.61        5.87      1.31 o 
  -5  -2   3      308.94      311.77      6.46 o 
  -4  -2   3      142.33      109.88      2.67 o 
  -3  -2   3     2656.61     2747.64     43.21 o 
  -2  -2   3      496.85      573.35      9.11 o 
  -1  -2   3     5984.67     5607.85    143.26 o 
   0  -2   3     6098.85     5606.29     87.08 o 
   1  -2   3     1959.91     2139.21     33.90 o 
   2  -2   3        8.77        9.03      0.59 o 
   3  -2   3     4185.12     4391.30     77.89 o 
   4  -2   3      985.58      939.55     13.93 o 
   5  -2   3       76.55       75.56      2.20 o 
   6  -2   3      244.54      238.78      5.22 o 
   7  -2   3       39.50       34.54      2.00 o 
   8  -2   3       90.93       95.90      3.62 o 
  -8  -1   3        2.18        1.51      1.61 o 
  -7  -1   3      102.72      105.22      7.36 o 
  -6  -1   3      105.98      111.35      3.10 o 
  -5  -1   3     1189.93     1132.72     20.64 o 
  -4  -1   3      146.50      121.25      2.64 o 
  -3  -1   3      116.82      108.45      2.96 o 
  -2  -1   3      137.25      144.03      2.45 o 
  -1  -1   3      539.85      548.19      8.14 o 
   0  -1   3     2581.08     2668.28     50.90 o 
   1  -1   3      703.88      726.97     11.99 o 
   2  -1   3       10.88       13.91      1.08 o 
   3  -1   3      412.64      414.06      8.24 o 
   4  -1   3       88.97       82.82      1.93 o 
   5  -1   3      581.47      577.79     11.40 o 
   6  -1   3       26.90       28.16      1.48 o 
   7  -1   3      428.59      429.40     10.12 o 
   8  -1   3      105.16      119.06      4.60 o 
  -9   0   3        0.45       -0.28      2.33 o 
  -8   0   3      496.56      490.37     12.23 o 
  -7   0   3      515.11      497.17     10.55 o 
  -6   0   3        2.60        4.95      0.92 o 
  -5   0   3      236.40      244.53      4.88 o 
  -4   0   3      556.53      554.72     11.38 o 
  -3   0   3     4897.22     4927.75    106.50 o 
  -2   0   3      102.88      124.90      2.83 o 
  -1   0   3     2172.72     2226.92     36.80 o 
   0   0   3     2060.97     2109.11     38.99 o 
   1   0   3      222.73      224.09      4.15 o 
   2   0   3      355.74      375.80      7.31 o 
   3   0   3     1088.76     1090.11     18.79 o 
   4   0   3     1806.86     1788.39     30.72 o 
   5   0   3       81.94       78.44      2.28 o 
   6   0   3      538.43      520.07     10.49 o 
   7   0   3        5.48        8.46      2.46 o 
   8   0   3      602.54      604.96     16.97 o 
  -9   1   3        8.85       10.58      2.62 o 
  -8   1   3       31.25       28.59      1.77 o 
  -7   1   3      190.30      185.16      5.82 o 
  -6   1   3      593.71      567.98     10.70 o 
  -5   1   3      370.82      340.82      6.06 o 
  -4   1   3     1123.03     1041.27     21.90 o 
  -3   1   3      534.07      523.08      9.63 o 
  -2   1   3     1739.71     1666.35     29.98 o 
  -1   1   3      287.86      289.56      5.37 o 
   0   1   3     8707.92     7946.33    110.24 o 
   1   1   3     1143.85     1126.92     28.98 o 
   2   1   3       48.28       61.71      1.47 o 
   3   1   3       15.74       17.97      0.84 o 
   4   1   3       62.48       45.67      1.87 o 
   5   1   3      494.76      472.45     10.79 o 
   6   1   3       86.94       87.97      2.62 o 
   7   1   3       76.92       81.32      4.20 o 
   8   1   3      125.02      140.24      5.86 o 
  -9   2   3        7.50        7.65      2.56 o 
  -8   2   3      269.21      267.95      6.23 o 
  -7   2   3      281.76      290.06      6.51 o 
  -6   2   3       21.79       23.25      1.43 o 
  -5   2   3       35.48       39.64      1.72 o 
  -4   2   3      505.16      530.25     10.89 o 
  -3   2   3     4318.23     4287.06     98.68 o 
  -2   2   3      955.44      967.96     22.27 o 
  -1   2   3     1973.20     2084.20     37.44 o 
   0   2   3     1057.88     1099.90     19.83 o 
   1   2   3      179.10      153.57      2.86 o 
   2   2   3     1093.72      993.55     15.78 o 
   3   2   3        8.05       10.45      0.93 o 
   4   2   3      539.97      525.52      9.42 o 
   5   2   3       80.91       77.59      1.94 o 
   6   2   3       17.59       19.67      2.28 o 
   7   2   3        4.50        5.84      3.35 o 
  -9   3   3       53.74       60.20      3.92 o 
  -8   3   3       31.31       32.82      3.88 o 
  -7   3   3      308.51      307.81      8.24 o 
  -6   3   3     1352.92     1301.95     26.29 o 
  -5   3   3      111.68      108.33      3.25 o 
  -4   3   3      696.82      684.67     13.97 o 
  -3   3   3        0.87        4.66      1.01 o 
  -2   3   3     1443.09     1420.13     28.40 o 
  -1   3   3      409.83      412.94      8.50 o 
   0   3   3     3286.51     3372.83     49.00 o 
   1   3   3     2154.23     2044.79     42.28 o 
   2   3   3       80.04       86.63      1.65 o 
   3   3   3       22.17       27.39      1.38 o 
   4   3   3      381.53      357.74      7.39 o 
   5   3   3      556.12      539.04     12.47 o 
   6   3   3       15.08       19.56      2.44 o 
   7   3   3       80.42       79.51      4.35 o 
  -9   4   3      152.70      144.95      6.04 o 
  -8   4   3      372.58      368.98      9.53 o 
  -7   4   3      481.06      474.32     15.04 o 
  -6   4   3      478.62      453.20      9.68 o 
  -5   4   3      261.48      260.33      5.77 o 
  -4   4   3      666.14      686.32     14.12 o 
  -3   4   3     1432.40     1443.83     33.54 o 
  -2   4   3      235.15      197.90      4.40 o 
  -1   4   3      653.09      760.43     15.39 o 
   0   4   3       25.04       23.89      1.63 o 
   1   4   3      850.92      834.50     14.35 o 
   2   4   3     1393.84     1315.47     20.26 o 
   3   4   3       32.75       30.38      1.35 o 
   4   4   3      454.35      454.46     10.61 o 
   5   4   3        9.97       11.35      1.83 o 
   6   4   3      104.76      103.32      4.74 o 
  -9   5   3        2.03        4.76      2.86 o 
  -8   5   3      261.74      260.34      7.11 o 
  -7   5   3      122.92      127.97      3.61 o 
  -6   5   3     1679.42     1679.71     39.18 o 
  -5   5   3      403.77      399.86      8.62 o 
  -4   5   3      662.94      687.46     14.18 o 
  -3   5   3        5.45        9.28      1.08 o 
  -2   5   3     2176.71     2170.36     43.36 o 
  -1   5   3      855.87      870.76     17.69 o 
   0   5   3      505.09      508.55      8.00 o 
   1   5   3     1953.69     1972.38     32.17 o 
   2   5   3       33.17       35.71      1.90 o 
   3   5   3      267.39      272.30      6.78 o 
   4   5   3        2.11        2.39      1.67 o 
   5   5   3      301.07      296.51      7.59 o 
   6   5   3      185.55      204.15      7.14 o 
  -9   6   3      176.76      181.15      7.35 o 
  -8   6   3        1.13        3.48      2.40 o 
  -7   6   3      333.35      323.07      7.37 o 
  -6   6   3        9.73       10.95      1.61 o 
  -5   6   3      998.78      968.25     19.89 o 
  -4   6   3       87.46       89.39      6.38 o 
  -3   6   3      766.60      764.05     18.20 o 
  -2   6   3      398.25      399.07      8.49 o 
  -1   6   3      271.31      282.29      5.78 o 
   0   6   3       11.71       15.09      1.31 o 
   1   6   3      934.91      896.75     17.55 o 
   2   6   3      453.81      475.18     14.66 o 
   3   6   3       19.64       25.04      1.96 o 
   4   6   3        6.50        9.17      1.85 o 
   5   6   3       26.63       26.32      2.43 o 
  -8   7   3       17.61       18.49      3.04 o 
  -7   7   3      211.73      225.94      6.57 o 
  -6   7   3      333.41      330.83     10.77 o 
  -5   7   3       44.95       43.93      2.09 o 
  -4   7   3      159.48      167.73      4.94 o 
  -3   7   3        3.17        6.98      1.40 o 
  -2   7   3     1755.22     1719.49     34.60 o 
  -1   7   3      901.95      850.70     18.47 o 
   0   7   3      236.11      216.96      4.64 o 
   1   7   3      762.18      771.85     17.86 o 
   2   7   3        6.30        5.87      1.67 o 
   3   7   3      518.36      540.33     15.08 o 
   4   7   3       14.90       18.56      3.48 o 
  -8   8   3        0.14        2.87      2.86 o 
  -7   8   3      393.31      395.82      9.02 o 
  -6   8   3       22.31       25.04      1.91 o 
  -5   8   3     1658.28     1649.45     33.49 o 
  -4   8   3     1163.65     1143.45     23.46 o 
  -3   8   3      480.28      484.71     12.12 o 
  -2   8   3      919.23      920.97     21.97 o 
  -1   8   3      182.33      175.20      8.06 o 
   0   8   3      477.20      440.03     13.95 o 
   1   8   3      330.56      326.90      9.44 o 
   2   8   3      545.60      576.63     20.86 o 
   3   8   3       22.32       31.44      3.10 o 
  -7   9   3        1.98        5.15      1.89 o 
  -6   9   3       31.94       34.03      2.30 o 
  -5   9   3      144.80      146.66      4.91 o 
  -4   9   3       12.14       13.18      1.68 o 
  -3   9   3      271.06      270.27      9.38 o 
  -2   9   3       94.19       97.19      5.08 o 
  -1   9   3      973.29      905.91     27.21 o 
   0   9   3       21.64       24.14      2.97 o 
   1   9   3       97.88       92.95      4.58 o 
   2   9   3       10.88       10.54      2.80 o 
  -6  10   3        6.02        7.84      2.41 o 
  -5  10   3      263.44      287.05     10.14 o 
  -4  10   3      358.28      373.96     12.55 o 
  -3  10   3       10.60        7.37      2.79 o 
  -2  10   3       87.89       82.23      4.92 o 
  -1  10   3       76.54       74.65      4.81 o 
   0  10   3      331.79      339.90     11.76 o 
   1  10   3        5.52        2.48      4.59 o 
  -4  11   3      142.95      172.84      9.93 o 
  -3  11   3      128.90      147.76      9.44 o 
  -2  11   3       16.98       20.12      4.72 o 
  -1  11   3      200.84      206.12     11.67 o 
   1 -12   4       74.40       82.34      4.15 o 
   2 -12   4      119.00      126.86      7.66 o 
   3 -12   4      107.06      103.45      5.51 o 
   4 -12   4        3.69        3.68      2.62 o 
  -2 -11   4       47.52       63.57      6.46 o 
  -1 -11   4      433.71      431.97     14.53 o 
   0 -11   4       55.97       52.30      2.96 o 
   1 -11   4      345.23      354.39      9.60 o 
   2 -11   4      412.94      398.13     13.59 o 
   3 -11   4        0.90       -0.51      2.44 o 
   4 -11   4      197.68      188.23      6.01 o 
   5 -11   4       21.69       21.02      2.43 o 
  -3 -10   4       32.92       31.27      4.97 o 
  -2 -10   4      276.85      277.85      9.30 o 
  -1 -10   4      209.36      191.73      6.49 o 
   0 -10   4       23.18       27.48      2.21 o 
   1 -10   4       20.38       19.61      1.96 o 
   2 -10   4      190.16      194.30      6.88 o 
   3 -10   4      360.54      360.90     10.38 o 
   4 -10   4      138.95      137.25      4.74 o 
   5 -10   4      142.75      140.67      4.90 o 
   6 -10   4       32.19       37.63      2.68 o 
  -4  -9   4      145.16      130.79      4.96 o 
  -3  -9   4       35.78       40.47      2.80 o 
  -2  -9   4        2.78        5.20      1.71 o 
  -1  -9   4      336.12      336.58      7.15 o 
   0  -9   4      165.44      154.82      4.41 o 
   1  -9   4       21.55       20.53      1.74 o 
   2  -9   4       63.19       65.62      2.98 o 
   3  -9   4       40.11       43.17      2.57 o 
   4  -9   4       92.08       88.73      3.67 o 
   5  -9   4       98.64      102.55      3.93 o 
   6  -9   4      123.98      132.59      6.26 o 
   7  -9   4      268.02      260.87      9.56 o 
  -5  -8   4       50.02       60.93      3.50 o 
  -4  -8   4      594.91      576.02     14.59 o 
  -3  -8   4       34.45       36.75      2.72 o 
  -2  -8   4      667.19      608.75     14.95 o 
  -1  -8   4       80.36       80.25      4.42 o 
   0  -8   4      966.39      890.86     19.41 o 
   1  -8   4        9.41        7.21      1.35 o 
   2  -8   4     1804.26     1777.56     41.48 o 
   3  -8   4      687.52      675.85     24.67 o 
   4  -8   4       13.98       13.93      1.74 o 
   5  -8   4      146.65      140.82      5.44 o 
   6  -8   4       45.99       42.14      2.65 o 
   7  -8   4      267.48      251.02      7.24 o 
  -6  -7   4        0.18        0.86      1.84 o 
  -5  -7   4       99.44       96.54      5.13 o 
  -4  -7   4      389.87      369.30      7.39 o 
  -3  -7   4       35.74       37.03      1.56 o 
  -2  -7   4      619.16      581.26     12.80 o 
  -1  -7   4      288.90      293.71      6.14 o 
   0  -7   4     2055.73     1936.09     41.05 o 
   1  -7   4      343.33      334.30      9.89 o 
   2  -7   4      488.69      490.50     12.82 o 
   3  -7   4        2.00        2.55      0.74 o 
   4  -7   4     1541.73     1497.02     34.83 o 
   5  -7   4       67.95       71.68      2.53 o 
   6  -7   4      477.60      477.46     12.90 o 
   7  -7   4      146.37      149.89      5.88 o 
   8  -7   4        8.43        8.25      2.27 o 
  -6  -6   4       86.29       87.20      3.37 o 
  -5  -6   4      236.11      249.81      6.05 o 
  -4  -6   4      529.95      525.08     19.28 o 
  -3  -6   4       37.03       34.59      1.62 o 
  -2  -6   4      106.14      104.88      3.64 o 
  -1  -6   4       44.64       55.22      1.60 o 
   0  -6   4      253.57      219.28      4.37 o 
   1  -6   4     1154.73     1209.89     25.94 o 
   2  -6   4      132.00      120.31      2.52 o 
   3  -6   4     2432.68     2438.92     43.62 o 
   4  -6   4      205.46      203.21      4.74 o 
   5  -6   4      551.21      532.15     11.26 o 
   6  -6   4       71.24       71.37      3.33 o 
   7  -6   4      349.52      348.63      9.22 o 
   8  -6   4      101.61      114.00      5.39 o 
  -7  -5   4      287.26      294.00      7.66 o 
  -6  -5   4        0.35        0.72      1.71 o 
  -5  -5   4      244.10      237.19      9.90 o 
  -4  -5   4       12.44       12.30      1.13 o 
  -3  -5   4      669.53      671.21     12.99 o 
  -2  -5   4      363.33      344.64      5.75 o 
  -1  -5   4      475.57      464.96      9.08 o 
   0  -5   4     1548.25     1529.19     26.97 o 
   1  -5   4      670.70      740.64     14.04 o 
   2  -5   4       13.90       14.52      1.17 o 
   3  -5   4        0.50        2.21      0.43 o 
   4  -5   4     1081.24     1034.12     18.06 o 
   5  -5   4      377.10      387.62      7.16 o 
   6  -5   4      139.38      131.44      3.01 o 
   7  -5   4       26.22       32.19      1.87 o 
   8  -5   4        4.78        5.13      2.19 o 
  -7  -4   4        0.07        2.14      1.68 o 
  -6  -4   4       44.13       45.28      2.27 o 
  -5  -4   4        3.72        3.66      1.06 o 
  -4  -4   4     1123.19     1091.11     21.25 o 
  -3  -4   4     1180.87     1216.05     20.84 o 
  -2  -4   4      130.80      105.79      2.22 o 
  -1  -4   4      597.62      595.30      9.52 o 
   0  -4   4       17.73       10.16      0.96 o 
   1  -4   4     3624.98     3666.96     76.99 o 
   2  -4   4      925.68     1009.48     15.35 o 
   3  -4   4     1861.70     1853.97     29.28 o 
   4  -4   4      273.24      265.89      4.96 o 
   5  -4   4      686.43      674.14     12.02 o 
   6  -4   4       98.83       96.54      2.49 o 
   7  -4   4      310.40      303.57      7.52 o 
   8  -4   4      212.58      233.70      6.35 o 
  -8  -3   4       37.77       49.01      2.90 o 
  -7  -3   4      348.30      352.16      8.38 o 
  -6  -3   4      203.08      199.73      5.19 o 
  -5  -3   4       34.78       37.34      2.82 o 
  -4  -3   4      280.76      294.04      6.08 o 
  -3  -3   4     1428.27     1357.18     23.11 o 
  -2  -3   4       41.19       24.23      0.73 o 
  -1  -3   4      523.39      523.50      8.47 o 
   0  -3   4      435.17      396.90      5.74 o 
   1  -3   4        0.18        3.29      0.72 o 
   2  -3   4       40.95       50.29      1.15 o 
   3  -3   4      179.20      180.82      3.49 o 
   4  -3   4      600.02      584.81     10.39 o 
   5  -3   4      621.87      608.58     10.86 o 
   6  -3   4       21.19       19.42      1.49 o 
   7  -3   4       62.61       63.01      2.48 o 
   8  -3   4       23.88       24.93      2.18 o 
  -8  -2   4       63.42       63.97      3.04 o 
  -7  -2   4       33.09       36.50      2.16 o 
  -6  -2   4      539.87      527.72     11.85 o 
  -5  -2   4       77.54       76.66      2.28 o 
  -4  -2   4     1096.71     1147.02     19.69 o 
  -3  -2   4     2190.36     2267.48     38.56 o 
  -2  -2   4      758.29      797.12     12.72 o 
  -1  -2   4     2990.99     3140.71     44.70 o 
   0  -2   4      868.43      882.57     11.46 o 
   1  -2   4     5160.55     5239.99    100.14 o 
   2  -2   4     1442.23     1501.43     24.74 o 
   3  -2   4      282.48      280.42      4.89 o 
   4  -2   4       45.45       48.72      1.50 o 
   5  -2   4      463.31      447.51      8.99 o 
   6  -2   4      140.53      132.42      3.37 o 
   7  -2   4       21.91       23.28      1.74 o 
   8  -2   4      271.42      288.56      7.43 o 
  -8  -1   4        2.29        1.45      1.60 o 
  -7  -1   4      419.82      400.41     12.04 o 
  -6  -1   4      699.76      691.13     12.94 o 
  -5  -1   4        7.48        8.55      1.36 o 
  -4  -1   4      101.46      106.16      3.01 o 
  -3  -1   4     2127.54     2142.46     33.20 o 
  -2  -1   4     2552.33     2598.26     66.26 o 
  -1  -1   4      218.93      216.61      3.43 o 
   0  -1   4     2674.05     2741.88     45.63 o 
   1  -1   4       69.17       78.10      1.32 o 
   2  -1   4     2208.71     2313.10     32.77 o 
   3  -1   4       26.75       34.57      1.17 o 
   4  -1   4     1053.16     1031.89     17.93 o 
   5  -1   4      316.31      288.77      6.10 o 
   6  -1   4        2.67        6.81      2.36 o 
   7  -1   4       29.47       30.25      2.06 o 
   8  -1   4        8.19        7.57      2.63 o 
  -9   0   4        9.63        6.60      2.25 o 
  -8   0   4       17.45       16.19      2.94 o 
  -7   0   4       26.48       22.32      2.08 o 
  -6   0   4      720.80      682.56     12.74 o 
  -5   0   4      256.95      267.48      5.30 o 
  -4   0   4       91.23       89.38      2.03 o 
  -3   0   4      119.19      104.27      2.44 o 
  -2   0   4      361.29      413.42      8.71 o 
  -1   0   4     2204.18     2191.75     34.78 o 
   0   0   4      560.77      627.34      9.50 o 
   1   0   4     4888.71     4730.57     80.58 o 
   2   0   4     2215.06     2123.72     39.68 o 
   3   0   4       49.44       54.27      1.41 o 
   4   0   4      168.01      163.54      4.51 o 
   5   0   4      334.90      315.18      6.57 o 
   6   0   4      266.16      259.17      5.69 o 
   7   0   4        9.35       11.75      2.44 o 
  -9   1   4      163.04      169.92     12.66 o 
  -8   1   4        1.22        1.18      1.41 o 
  -7   1   4      490.08      484.72     10.34 o 
  -6   1   4      446.93      423.80      8.19 o 
  -5   1   4      218.46      208.69      4.61 o 
  -4   1   4     1021.89     1016.70     18.47 o 
  -3   1   4     1453.92     1382.06     30.47 o 
  -2   1   4     5365.83     5123.34     92.45 o 
  -1   1   4      126.13      129.35      2.41 o 
   0   1   4     1064.35     1130.77     16.91 o 
   1   1   4      341.31      399.08      6.72 o 
   2   1   4     2075.86     1959.20     37.05 o 
   3   1   4      746.49      682.66     13.19 o 
   4   1   4      263.27      263.29      4.97 o 
   5   1   4      112.33      101.55      3.51 o 
   6   1   4       11.01       11.78      2.19 o 
   7   1   4       17.68       20.37      2.73 o 
  -9   2   4        1.75       -0.95      1.60 o 
  -8   2   4      173.71      172.32      7.13 o 
  -7   2   4       23.83       22.86      1.51 o 
  -6   2   4     1884.42     1825.08     33.05 o 
  -5   2   4     1846.64     1834.92     33.14 o 
  -4   2   4      776.00      768.44     14.10 o 
  -3   2   4       90.90       89.28      2.23 o 
  -2   2   4     2704.72     2895.91     51.96 o 
  -1   2   4     1450.35     1446.90     26.03 o 
   0   2   4      537.99      666.94     13.51 o 
   1   2   4     2186.94     2352.61     40.48 o 
   2   2   4      346.47      312.21      5.43 o 
   3   2   4       51.05       60.36      1.58 o 
   4   2   4       53.85       53.64      2.29 o 
   5   2   4      259.93      241.71      6.12 o 
   6   2   4      439.71      438.82     12.51 o 
   7   2   4        8.69       12.46      2.68 o 
  -9   3   4      120.34      120.96      4.57 o 
  -8   3   4      538.71      512.01     11.05 o 
  -7   3   4       36.71       39.96      1.99 o 
  -6   3   4     1273.39     1265.22     25.58 o 
  -5   3   4       20.63       20.74      1.47 o 
  -4   3   4     3271.01     3277.66     75.45 o 
  -3   3   4       33.54       46.78      3.62 o 
  -2   3   4     4989.24     5076.21    100.81 o 
  -1   3   4      359.96      362.14      6.37 o 
   0   3   4     1166.45     1270.04     21.80 o 
   1   3   4      120.37      132.48      3.49 o 
   2   3   4     1967.60     1914.28     36.78 o 
   3   3   4     1747.56     1696.09     36.78 o 
   4   3   4        5.53        6.72      1.42 o 
   5   3   4      149.22      142.31      5.96 o 
   6   3   4        0.05        1.66      2.37 o 
  -9   4   4        1.05        0.84      3.10 o 
  -8   4   4       44.19       42.22      3.41 o 
  -7   4   4       23.73       21.30      1.79 o 
  -6   4   4      532.98      485.80     10.33 o 
  -5   4   4     1920.39     1829.43     36.78 o 
  -4   4   4        1.27        0.29      0.90 o 
  -3   4   4      585.01      592.38     12.19 o 
  -2   4   4      264.74      246.45      5.39 o 
  -1   4   4     2200.24     2150.36     40.02 o 
   0   4   4      419.28      370.09      7.06 o 
   1   4   4     1008.28     1039.03     20.99 o 
   2   4   4      212.65      219.95      5.50 o 
   3   4   4      169.33      168.99      4.55 o 
   4   4   4       24.33       30.40      2.05 o 
   5   4   4       68.46       63.82      3.75 o 
   6   4   4       88.61       99.80      5.71 o 
  -9   5   4       80.83       84.65      4.83 o 
  -8   5   4      210.52      205.81      6.05 o 
  -7   5   4        4.56        5.16      1.55 o 
  -6   5   4       73.25       74.18      3.50 o 
  -5   5   4      283.66      269.31      6.53 o 
  -4   5   4      644.81      625.14     15.05 o 
  -3   5   4       62.93       65.28      2.09 o 
  -2   5   4      420.30      454.22      9.52 o 
  -1   5   4       53.81       56.53      1.45 o 
   0   5   4      501.55      505.31      9.54 o 
   1   5   4        8.95       10.40      1.30 o 
   2   5   4     1225.43     1206.15     26.42 o 
   3   5   4     1186.47     1189.59     26.27 o 
   4   5   4        5.28        2.20      1.75 o 
   5   5   4      155.96      163.40      6.08 o 
  -8   6   4      320.74      324.45     11.97 o 
  -7   6   4      317.19      312.59      7.22 o 
  -6   6   4      467.91      454.53      9.86 o 
  -5   6   4     2118.96     2069.84     41.65 o 
  -4   6   4        4.76        3.39      1.25 o 
  -3   6   4     2139.99     2199.37     44.07 o 
  -2   6   4       85.72       85.64      3.06 o 
  -1   6   4     2803.89     2761.23     58.54 o 
   0   6   4     2217.11     2111.49     38.10 o 
   1   6   4      319.84      331.20     13.08 o 
   2   6   4      787.22      759.35     17.19 o 
   3   6   4      275.08      274.54      9.10 o 
   4   6   4      383.81      413.63     11.20 o 
   5   6   4        2.31        1.50      2.68 o 
  -8   7   4      124.34      129.51      4.64 o 
  -7   7   4       14.51       16.87      2.00 o 
  -6   7   4       20.24       21.06      1.79 o 
  -5   7   4      295.01      284.87      6.63 o 
  -4   7   4      291.75      276.14      7.35 o 
  -3   7   4      289.00      276.84      6.29 o 
  -2   7   4      107.23       93.15      3.37 o 
  -1   7   4      252.66      235.85      5.88 o 
   0   7   4        5.71        8.52      1.42 o 
   1   7   4      303.24      283.78     10.79 o 
   2   7   4       36.01       42.40      2.40 o 
   3   7   4      529.92      529.87     15.49 o 
   4   7   4       57.96       61.53      3.82 o 
  -8   8   4      274.85      285.92     13.72 o 
  -7   8   4      987.43     1014.00     24.77 o 
  -6   8   4       83.96       88.66      5.09 o 
  -5   8   4      752.96      764.69     16.13 o 
  -4   8   4        0.79       -1.64      1.64 o 
  -3   8   4      553.94      583.27     14.56 o 
  -2   8   4       50.59       53.00      2.52 o 
  -1   8   4      369.19      399.07     11.61 o 
   0   8   4      436.64      464.66     17.33 o 
   1   8   4       11.13       10.24      2.06 o 
   2   8   4       65.52       65.83      5.34 o 
   3   8   4      101.88      105.04      5.16 o 
  -7   9   4        3.54        3.44      2.51 o 
  -6   9   4      109.69      115.46      3.94 o 
  -5   9   4      115.07      113.78      6.25 o 
  -4   9   4      778.63      816.51     24.74 o 
  -3   9   4       73.38       80.12      7.08 o 
  -2   9   4       83.82       80.08      6.33 o 
  -1   9   4       26.43       32.60      3.34 o 
   0   9   4      219.52      229.24      8.60 o 
   1   9   4      279.04      292.77     10.45 o 
   2   9   4        4.27        1.54      2.79 o 
  -6  10   4       41.58       43.71      4.72 o 
  -5  10   4       39.20       42.25      3.82 o 
  -4  10   4       27.65       27.98      3.85 o 
  -3  10   4      135.14      145.55      6.75 o 
  -2  10   4      344.66      371.36     12.63 o 
  -1  10   4       56.77       49.82      4.03 o 
   0  10   4      210.25      211.46      8.60 o 
   1 -12   5      158.26      154.26      5.49 o 
   2 -12   5      129.18      131.72      6.32 o 
   3 -12   5       67.63       60.10      5.96 o 
  -1 -11   5      150.64      146.99     10.80 o 
   0 -11   5       25.99       23.01      2.97 o 
   1 -11   5       40.98       41.21      3.22 o 
   2 -11   5       17.27       19.81      2.41 o 
   3 -11   5      286.49      295.18     10.43 o 
   4 -11   5      124.15      130.12      5.33 o 
   5 -11   5        4.27        5.97      2.51 o 
  -3 -10   5       29.12       25.01      2.66 o 
  -2 -10   5       14.17       15.20      2.37 o 
  -1 -10   5        0.84        3.32      2.32 o 
   0 -10   5      521.30      492.42     11.45 o 
   1 -10   5      291.27      285.06      8.32 o 
   2 -10   5      230.47      217.42      8.11 o 
   3 -10   5        2.61        4.20      2.17 o 
   4 -10   5      516.53      507.99     13.31 o 
   5 -10   5       42.93       42.55      3.00 o 
   6 -10   5      107.70      106.02      4.51 o 
  -4  -9   5      273.74      286.17     22.23 o 
  -3  -9   5      278.08      275.71      7.13 o 
  -2  -9   5      143.27      136.98      4.27 o 
  -1  -9   5      193.46      190.18      4.60 o 
   0  -9   5      369.97      343.42      8.25 o 
   1  -9   5      215.36      213.29      5.65 o 
   2  -9   5      491.12      473.62     19.04 o 
   3  -9   5      121.92      120.67      4.27 o 
   4  -9   5     1063.86     1034.17     24.94 o 
   5  -9   5       34.49       38.52      3.23 o 
   6  -9   5      232.58      236.84      8.27 o 
   7  -9   5        1.68       -0.75      2.81 o 
  -5  -8   5        0.71        0.58      2.19 o 
  -4  -8   5        8.23        7.53      1.89 o 
  -3  -8   5       16.50       18.69      1.99 o 
  -2  -8   5       16.91       18.79      1.77 o 
  -1  -8   5      146.23      143.43      4.13 o 
   0  -8   5      168.07      165.49      4.59 o 
   1  -8   5       98.05       93.15      3.52 o 
   2  -8   5       26.65       26.13      1.65 o 
   3  -8   5       23.34       24.94      1.85 o 
   4  -8   5      276.78      273.01     11.14 o 
   5  -8   5      351.08      340.97     11.12 o 
   6  -8   5       32.29       31.82      2.79 o 
   7  -8   5      202.67      191.15      7.53 o 
  -6  -7   5        1.75        2.41      2.06 o 
  -5  -7   5       16.21       14.09      1.68 o 
  -4  -7   5      443.10      459.40      9.04 o 
  -3  -7   5     1084.63     1083.24     19.76 o 
  -2  -7   5       74.33       75.44      4.41 o 
  -1  -7   5      601.64      593.11     11.63 o 
   0  -7   5      148.08      150.95      4.02 o 
   1  -7   5     1191.59     1178.23     25.33 o 
   2  -7   5      816.51      794.67     15.29 o 
   3  -7   5       27.64       23.70      1.67 o 
   4  -7   5      454.39      429.48      9.27 o 
   5  -7   5      102.78       99.76      3.00 o 
   6  -7   5      160.87      154.53      4.18 o 
   7  -7   5        4.36        6.54      1.62 o 
  -6  -6   5      338.74      351.48     15.65 o 
  -5  -6   5        2.94        3.13      1.91 o 
  -4  -6   5       30.43       30.82      2.21 o 
  -3  -6   5       69.08       63.64      2.23 o 
  -2  -6   5     1104.05     1030.93     19.60 o 
  -1  -6   5       70.27       63.37      2.04 o 
   0  -6   5      896.31      894.86     17.93 o 
   1  -6   5      608.13      613.61     11.77 o 
   2  -6   5       27.09       28.45      1.24 o 
   3  -6   5       83.72       88.65      2.83 o 
   4  -6   5       86.77       76.06      2.44 o 
   5  -6   5      844.68      827.94     17.16 o 
   6  -6   5      158.05      160.37      4.25 o 
   7  -6   5       86.92       87.49      3.09 o 
   8  -6   5       50.12       49.72      3.03 o 
  -7  -5   5       37.08       33.21      4.72 o 
  -6  -5   5        7.72        9.61      2.01 o 
  -5  -5   5      220.57      214.35      7.27 o 
  -4  -5   5        4.09        4.20      1.23 o 
  -3  -5   5      924.15      926.08     24.47 o 
  -2  -5   5      168.64      197.54      3.72 o 
  -1  -5   5      166.22      141.36      3.02 o 
   0  -5   5       18.16       14.99      0.70 o 
   1  -5   5      950.23      916.17     15.74 o 
   2  -5   5      826.78      752.85     13.04 o 
   3  -5   5        9.55       11.24      0.69 o 
   4  -5   5        9.91       13.32      0.89 o 
   5  -5   5        0.63        3.53      1.15 o 
   6  -5   5       71.33       68.23      2.51 o 
   7  -5   5       27.76       29.29      2.29 o 
   8  -5   5      113.74      113.79      5.52 o 
  -7  -4   5      179.62      184.35      6.12 o 
  -6  -4   5      633.21      630.62     19.24 o 
  -5  -4   5       15.58       15.62      1.49 o 
  -4  -4   5       66.82       66.17      3.69 o 
  -3  -4   5      198.51      199.47      3.64 o 
  -2  -4   5     2997.68     3104.50     50.39 o 
  -1  -4   5     1162.30     1158.80     21.80 o 
   0  -4   5     2662.29     2950.89     44.25 o 
   1  -4   5     2001.89     2005.91     34.07 o 
   2  -4   5      566.81      612.35      9.46 o 
   3  -4   5      999.02      990.19     17.21 o 
   4  -4   5      111.60      105.13      2.40 o 
   5  -4   5     1059.87     1011.78     17.75 o 
   6  -4   5       68.68       71.06      2.17 o 
   7  -4   5       23.24       24.11      1.78 o 
   8  -4   5        2.09        1.47      2.25 o 
  -8  -3   5        7.92       10.52      3.18 o 
  -7  -3   5       92.97       90.89      4.48 o 
  -6  -3   5      138.69      135.40      4.35 o 
  -5  -3   5      770.20      767.67     21.50 o 
  -4  -3   5      288.61      308.61      6.40 o 
  -3  -3   5      431.47      422.07      7.54 o 
  -2  -3   5      448.36      506.83      8.51 o 
  -1  -3   5      170.33      134.16      2.65 o 
   0  -3   5      504.57      533.03      7.70 o 
   1  -3   5      424.61      381.09      6.40 o 
   2  -3   5     3283.96     3278.21     49.54 o 
   3  -3   5      254.09      253.13      4.73 o 
   4  -3   5      218.98      216.47      4.21 o 
   5  -3   5       60.91       58.79      1.86 o 
   6  -3   5      412.78      404.66      8.40 o 
   7  -3   5       78.99       77.35      2.78 o 
   8  -3   5       87.72       87.93      3.57 o 
  -8  -2   5      199.13      199.05      5.97 o 
  -7  -2   5       11.79       13.80      1.74 o 
  -6  -2   5      745.00      709.81     15.74 o 
  -5  -2   5      133.02      133.55      2.95 o 
  -4  -2   5      206.12      194.93      5.50 o 
  -3  -2   5      145.72      151.67      2.54 o 
  -2  -2   5     1494.81     1594.81     22.72 o 
  -1  -2   5     1277.26     1281.12     17.08 o 
   0  -2   5      313.24      363.12      4.97 o 
   1  -2   5     1118.64     1139.67     17.70 o 
   2  -2   5      578.05      636.79     10.67 o 
   3  -2   5     1539.02     1525.10     25.21 o 
   4  -2   5       51.99       48.55      2.15 o 
   5  -2   5      550.75      516.37     10.37 o 
   6  -2   5      192.82      192.13      4.50 o 
   7  -2   5       41.24       40.49      2.03 o 
   8  -2   5        1.45       -0.71      2.73 o 
  -8  -1   5        0.74        0.71      1.63 o 
  -7  -1   5       57.94       57.33      3.19 o 
  -6  -1   5      326.81      325.69      7.23 o 
  -5  -1   5     1642.22     1625.85     29.50 o 
  -4  -1   5      480.93      514.66      8.08 o 
  -3  -1   5      472.18      485.10      8.29 o 
  -2  -1   5      432.91      469.75      9.76 o 
  -1  -1   5     3078.17     3217.30     49.08 o 
   0  -1   5     1989.12     2090.52     30.26 o 
   1  -1   5     1036.74     1086.58     16.00 o 
   2  -1   5     3321.67     3309.86     50.19 o 
   3  -1   5      651.89      636.55     11.19 o 
   4  -1   5      196.30      193.58      4.25 o 
   5  -1   5        7.54        7.75      1.08 o 
   6  -1   5      250.55      245.85      6.42 o 
   7  -1   5      138.17      138.70      6.46 o 
  -9   0   5      217.93      232.27     10.22 o 
  -8   0   5      330.19      336.42      8.67 o 
  -7   0   5        3.71        4.81      1.34 o 
  -6   0   5      613.66      607.00     11.47 o 
  -5   0   5      299.13      299.46      5.92 o 
  -4   0   5     1254.82     1262.46     22.91 o 
  -3   0   5     1011.13     1070.65     21.78 o 
  -2   0   5     2350.34     2444.34     40.36 o 
  -1   0   5     2565.95     2605.98     41.25 o 
   0   0   5      472.11      583.06     10.04 o 
   1   0   5      695.50      763.72     13.12 o 
   2   0   5     1420.46     1452.14     26.17 o 
   3   0   5     1771.65     1757.11     30.19 o 
   4   0   5       42.37       34.47      1.51 o 
   5   0   5      121.91      117.79      3.61 o 
   6   0   5       27.09       26.89      1.98 o 
   7   0   5      105.07      102.51      4.73 o 
  -9   1   5       90.81       93.25      4.01 o 
  -8   1   5        5.16        6.33      1.49 o 
  -7   1   5      196.69      186.53      4.67 o 
  -6   1   5        2.48        4.12      0.97 o 
  -5   1   5     1535.69     1442.26     27.72 o 
  -4   1   5     3526.36     3485.16     70.10 o 
  -3   1   5       33.37       37.52      1.27 o 
  -2   1   5     4169.54     4314.60     87.26 o 
  -1   1   5      517.78      488.50      8.52 o 
   0   1   5     7591.93     7480.79    135.84 o 
   1   1   5        7.63       13.43      0.59 o 
   2   1   5     2788.91     2960.96     55.87 o 
   3   1   5      413.64      415.12      8.21 o 
   4   1   5      477.81      468.75     14.48 o 
   5   1   5      143.94      137.71      7.06 o 
   6   1   5      254.37      238.93      7.56 o 
   7   1   5      212.16      214.70      7.50 o 
  -9   2   5       30.32       34.88      2.21 o 
  -8   2   5      336.83      353.28      8.10 o 
  -7   2   5       20.03       17.32      1.52 o 
  -6   2   5       11.07       10.88      1.20 o 
  -5   2   5        2.91        3.45      0.83 o 
  -4   2   5      288.16      253.50      5.62 o 
  -3   2   5     1300.35     1238.68     22.44 o 
  -2   2   5      125.67       95.86      2.31 o 
  -1   2   5      919.17      890.37     16.87 o 
   0   2   5        3.96        9.01      0.95 o 
   1   2   5      465.32      459.37      9.28 o 
   2   2   5       60.46       54.49      1.76 o 
   3   2   5     1833.80     1773.62     38.54 o 
   4   2   5      494.94      468.16     10.82 o 
   5   2   5       14.17       16.37      1.76 o 
   6   2   5       11.57       11.38      3.60 o 
  -9   3   5       28.97       29.88      2.15 o 
  -8   3   5       48.29       47.52      2.35 o 
  -7   3   5      268.53      254.91      6.87 o 
  -6   3   5       54.90       54.97      1.90 o 
  -5   3   5      986.02      903.21     16.67 o 
  -4   3   5     1856.08     1771.81     35.98 o 
  -3   3   5        6.99        7.73      0.68 o 
  -2   3   5      756.44      774.42     14.18 o 
  -1   3   5      136.97      122.38      2.71 o 
   0   3   5     2227.04     2131.40     53.14 o 
   1   3   5       67.21       55.12      2.20 o 
   2   3   5      307.66      324.33      7.63 o 
   3   3   5        3.84        4.88      1.33 o 
   4   3   5      348.15      351.86      8.55 o 
   5   3   5      130.01      140.42      5.51 o 
   6   3   5      183.37      180.39      6.61 o 
  -9   4   5        0.86        2.14      1.76 o 
  -8   4   5      256.24      268.27      6.39 o 
  -7   4   5       63.75       64.51      2.88 o 
  -6   4   5       98.34       95.00      2.93 o 
  -5   4   5        8.28        8.09      1.17 o 
  -4   4   5     1602.58     1562.90     36.41 o 
  -3   4   5     2459.32     2416.05     48.23 o 
  -2   4   5      275.11      297.50      5.72 o 
  -1   4   5     1911.81     1877.96     35.30 o 
   0   4   5       44.00       43.99      2.52 o 
   1   4   5     1580.96     1541.56     33.61 o 
   2   4   5      215.09      198.82      5.17 o 
   3   4   5     1611.77     1624.90     35.51 o 
   4   4   5     1383.47     1368.15     30.21 o 
   5   4   5       36.27       38.02      4.22 o 
  -9   5   5       38.31       49.42      4.47 o 
  -8   5   5        6.65       10.48      2.02 o 
  -7   5   5      411.95      413.84     10.46 o 
  -6   5   5      424.67      419.38      9.18 o 
  -5   5   5      353.34      331.50      7.35 o 
  -4   5   5     1186.29     1151.00     27.09 o 
  -3   5   5       88.66       91.49      2.61 o 
  -2   5   5      419.62      429.83      9.11 o 
  -1   5   5       16.61       19.61      1.35 o 
   0   5   5      288.56      297.38      7.11 o 
   1   5   5      795.58      754.35     16.86 o 
   2   5   5      140.29      125.48      3.85 o 
   3   5   5       32.87       27.04      2.15 o 
   4   5   5        8.01       13.28      2.14 o 
   5   5   5      262.84      300.88      9.58 o 
  -8   6   5      144.05      151.80      5.08 o 
  -7   6   5      472.16      469.88     10.39 o 
  -6   6   5      265.45      262.63      6.23 o 
  -5   6   5      652.45      652.23     15.85 o 
  -4   6   5     1441.75     1400.94     32.87 o 
  -3   6   5     3453.11     3407.42     67.97 o 
  -2   6   5       37.89       42.65      3.47 o 
  -1   6   5     1086.48     1092.56     23.81 o 
   0   6   5      151.26      144.82      4.13 o 
   1   6   5      587.98      613.19     14.01 o 
   2   6   5       46.52       53.12      2.87 o 
   3   6   5       74.30       80.85      3.52 o 
   4   6   5      202.81      212.94      6.23 o 
  -8   7   5      100.01       95.85      3.92 o 
  -7   7   5        4.30        5.25      1.77 o 
  -6   7   5      829.92      817.43     17.16 o 
  -5   7   5      242.60      236.62      6.61 o 
  -4   7   5      522.45      514.60     15.97 o 
  -3   7   5        1.12        3.05      1.77 o 
  -2   7   5      784.30      799.19     19.30 o 
  -1   7   5        9.16       12.81      1.73 o 
   0   7   5      387.31      399.59      9.37 o 
   1   7   5      226.26      239.27      6.38 o 
   2   7   5       27.44       33.87      2.40 o 
   3   7   5        8.39        9.16      2.39 o 
  -7   8   5       27.65       27.66      2.23 o 
  -6   8   5       36.93       37.28      2.29 o 
  -5   8   5      221.67      226.98     10.07 o 
  -4   8   5      201.68      196.08      7.60 o 
  -3   8   5      897.55      901.29     21.82 o 
  -2   8   5      133.23      151.13      4.94 o 
  -1   8   5      150.14      145.36      4.86 o 
   0   8   5       58.60       65.00      3.48 o 
   1   8   5      245.04      260.22      8.23 o 
   2   8   5      286.57      315.50      9.94 o 
  -6   9   5      231.34      232.29      7.20 o 
  -5   9   5        3.26        5.87      2.11 o 
  -4   9   5       40.64       41.02      3.82 o 
  -3   9   5      128.86      128.71      7.39 o 
  -2   9   5      550.28      563.13     17.81 o 
  -1   9   5       19.79       30.05      3.57 o 
   0   9   5      172.98      170.80      7.29 o 
   1   9   5       88.02       99.83      7.95 o 
  -5  10   5      345.94      374.24     17.63 o 
  -4  10   5        1.75        3.36      2.86 o 
  -3  10   5      275.91      272.36     10.18 o 
  -2  10   5      122.20      136.77     10.43 o 
  -1  10   5       32.60       34.27      5.71 o 
   2 -12   6       25.38       25.83      5.46 o 
  -1 -11   6        8.55        7.20      4.22 o 
   0 -11   6       69.78       73.41      4.97 o 
   1 -11   6      365.67      350.11     16.87 o 
   2 -11   6      148.33      150.51      6.67 o 
   3 -11   6       29.45       27.53      2.63 o 
   4 -11   6       43.40       41.70      3.03 o 
   5 -11   6      159.87      149.00      9.19 o 
  -3 -10   6      229.64      257.95     10.31 o 
  -2 -10   6      352.16      343.38     15.67 o 
  -1 -10   6        0.28       -0.85      2.51 o 
   0 -10   6       12.06       10.23      1.90 o 
   1 -10   6       42.31       42.93      2.41 o 
   2 -10   6        8.01        7.23      2.12 o 
   3 -10   6        1.73        2.24      1.95 o 
   4 -10   6        4.04        5.88      2.03 o 
   5 -10   6        3.49        6.17      2.21 o 
   6 -10   6        6.03        2.68      2.62 o 
  -4  -9   6       20.78       18.12      2.44 o 
  -3  -9   6        6.41       14.36      2.74 o 
  -2  -9   6      170.64      173.51      6.60 o 
  -1  -9   6      205.21      189.10      4.60 o 
   0  -9   6       78.06       80.05      3.28 o 
   1  -9   6     1000.78      982.14     26.78 o 
   2  -9   6      180.06      182.73      5.15 o 
   3  -9   6      352.01      333.58      8.98 o 
   4  -9   6       14.50       14.08      2.15 o 
   5  -9   6      450.73      457.87     16.02 o 
   6  -9   6      410.04      414.74     13.26 o 
  -5  -8   6      108.46      120.90      4.78 o 
  -4  -8   6       43.29       44.12      2.92 o 
  -3  -8   6      363.13      357.65      8.76 o 
  -2  -8   6      695.93      678.79     15.21 o 
  -1  -8   6        0.42        2.68      1.24 o 
   0  -8   6      306.65      291.26      7.10 o 
   1  -8   6       72.18       65.51      2.68 o 
   2  -8   6      641.37      620.73     12.24 o 
   3  -8   6      192.95      189.19      5.63 o 
   4  -8   6        3.12        2.43      1.64 o 
   5  -8   6       31.10       29.04      2.35 o 
   6  -8   6        2.66        1.79      2.56 o 
   7  -8   6        7.24       11.15      2.46 o 
  -6  -7   6      111.08      120.36      6.34 o 
  -5  -7   6      253.13      245.34      7.20 o 
  -4  -7   6       62.72       69.80      3.14 o 
  -3  -7   6       37.10       28.44      1.96 o 
  -2  -7   6      204.17      179.96      4.92 o 
  -1  -7   6      840.87      777.58     15.03 o 
   0  -7   6       51.64       55.02      2.36 o 
   1  -7   6      502.11      495.64      9.88 o 
   2  -7   6      405.70      405.41      8.41 o 
   3  -7   6      133.00      121.97      4.11 o 
   4  -7   6       44.63       43.21      2.29 o 
   5  -7   6      201.20      193.77      4.83 o 
   6  -7   6      135.53      141.59      5.02 o 
   7  -7   6       35.13       38.05      2.22 o 
  -6  -6   6       43.25       38.11      3.34 o 
  -5  -6   6      250.59      255.85      8.39 o 
  -4  -6   6      547.24      519.07     17.51 o 
  -3  -6   6      118.30      117.18      3.64 o 
  -2  -6   6      576.06      534.17     10.53 o 
  -1  -6   6        1.65        7.52      1.24 o 
   0  -6   6      797.00      775.25     12.90 o 
   1  -6   6        9.85       11.75      0.94 o 
   2  -6   6     2711.41     2692.81     45.57 o 
   3  -6   6      795.84      780.06     16.14 o 
   4  -6   6      191.71      190.24      4.56 o 
   5  -6   6      119.16      112.71      3.28 o 
   6  -6   6      276.00      263.98      6.27 o 
   7  -6   6      223.85      221.64      5.55 o 
  -7  -5   6       52.33       46.00      3.39 o 
  -6  -5   6      282.09      289.48      8.68 o 
  -5  -5   6      587.92      549.98     15.96 o 
  -4  -5   6        1.16        1.80      1.55 o 
  -3  -5   6      152.70      138.77      6.17 o 
  -2  -5   6      296.57      286.90      5.97 o 
  -1  -5   6     1743.64     1705.20     31.91 o 
   0  -5   6      296.34      315.25      5.05 o 
   1  -5   6      136.20      129.00      2.73 o 
   2  -5   6      474.57      518.24      9.09 o 
   3  -5   6       18.48       16.99      1.15 o 
   4  -5   6      765.30      762.43     18.16 o 
   5  -5   6        0.62        1.26      1.33 o 
   6  -5   6      309.70      305.31      6.98 o 
   7  -5   6       58.00       61.92      4.37 o 
  -7  -4   6        2.63        2.28      2.48 o 
  -6  -4   6      126.50      125.31      5.45 o 
  -5  -4   6      136.11      141.52      4.23 o 
  -4  -4   6     2141.43     2093.19     39.49 o 
  -3  -4   6      159.16      163.76      3.35 o 
  -2  -4   6      600.43      603.22      9.41 o 
  -1  -4   6        1.43        3.72      0.53 o 
   0  -4   6      818.56      805.11     12.29 o 
   1  -4   6       79.05       79.33      1.73 o 
   2  -4   6     1687.23     1689.37     31.69 o 
   3  -4   6     1288.26     1198.33     20.85 o 
   4  -4   6       47.68       52.43      1.67 o 
   5  -4   6       88.07       80.12      2.24 o 
   6  -4   6      138.42      125.33      3.43 o 
   7  -4   6      359.81      342.37      9.03 o 
  -8  -3   6       16.37       23.79      2.48 o 
  -7  -3   6      195.22      189.99      5.28 o 
  -6  -3   6       28.37       31.06      1.99 o 
  -5  -3   6      516.68      496.71     11.15 o 
  -4  -3   6       53.37       51.90      2.65 o 
  -3  -3   6      453.76      454.52      7.18 o 
  -2  -3   6      140.34      126.85      2.44 o 
  -1  -3   6     2464.21     2576.40     37.11 o 
   0  -3   6      326.34      369.32      5.13 o 
   1  -3   6      838.79      873.28     14.34 o 
   2  -3   6      101.13      114.54      2.33 o 
   3  -3   6      970.62      945.76     16.53 o 
   4  -3   6     1331.59     1302.28     22.69 o 
   5  -3   6        9.68       11.04      1.24 o 
   6  -3   6      259.94      247.86      5.57 o 
   7  -3   6       21.57       21.81      1.81 o 
  -8  -2   6        1.56        1.55      2.04 o 
  -7  -2   6       64.54       69.21      3.33 o 
  -6  -2   6       11.88       15.48      1.86 o 
  -5  -2   6      520.74      510.50      9.21 o 
  -4  -2   6     2326.00     2330.20     36.58 o 
  -3  -2   6      773.58      802.04     14.51 o 
  -2  -2   6      793.04      796.74     11.39 o 
  -1  -2   6      316.16      345.80      5.94 o 
   0  -2   6     1586.95     1616.32     21.52 o 
   1  -2   6     2242.30     2408.15     36.10 o 
   2  -2   6      593.16      620.33      8.95 o 
   3  -2   6     2345.16     2317.10     39.95 o 
   4  -2   6       37.63       38.72      1.83 o 
   5  -2   6      227.97      234.71      5.20 o 
   6  -2   6       95.01       86.94      2.81 o 
   7  -2   6      249.30      245.89      6.61 o 
  -8  -1   6      400.94      414.12     10.75 o 
  -7  -1   6      746.54      723.68     15.15 o 
  -6  -1   6       43.43       42.39      1.95 o 
  -5  -1   6      956.70      928.22     17.11 o 
  -4  -1   6      113.43      105.36      2.44 o 
  -3  -1   6     1949.20     1949.25     35.20 o 
  -2  -1   6      559.37      636.54     10.26 o 
  -1  -1   6      803.00      807.51     12.34 o 
   0  -1   6     3487.00     3721.85     53.85 o 
   1  -1   6      214.69      222.86      3.51 o 
   2  -1   6     1705.68     1812.78     31.16 o 
   3  -1   6      818.85      779.56     15.20 o 
   4  -1   6     2660.60     2579.21     49.09 o 
   5  -1   6      168.41      157.79      4.45 o 
   6  -1   6      299.84      275.67      7.07 o 
   7  -1   6       20.21       21.06      2.68 o 
  -8   0   6      312.91      312.96      7.26 o 
  -7   0   6       46.83       45.51      2.26 o 
  -6   0   6      499.18      508.02      9.74 o 
  -5   0   6      254.12      239.18      4.93 o 
  -4   0   6     1130.94     1065.97     21.80 o 
  -3   0   6      705.36      677.94     13.93 o 
  -2   0   6       83.71      107.18      2.00 o 
  -1   0   6      124.82      126.60      2.68 o 
   0   0   6       51.61       32.42      1.09 o 
   1   0   6     1040.70     1007.70     19.14 o 
   2   0   6      165.52      170.39      6.45 o 
   3   0   6      450.99      430.15      7.75 o 
   4   0   6       16.46       18.80      2.32 o 
   5   0   6      267.71      265.38      6.78 o 
   6   0   6       11.38       11.39      1.97 o 
   7   0   6       73.58       79.01      4.53 o 
  -9   1   6       48.90       54.01      2.75 o 
  -8   1   6       22.06       26.93      1.83 o 
  -7   1   6      473.42      465.54     10.08 o 
  -6   1   6       19.28       18.99      1.26 o 
  -5   1   6      339.17      308.78      6.79 o 
  -4   1   6      121.13      119.86      3.49 o 
  -3   1   6     3487.78     3361.89     67.30 o 
  -2   1   6     1351.83     1310.85     26.49 o 
  -1   1   6      513.63      542.23     11.10 o 
   0   1   6     2152.70     2236.11     43.35 o 
   1   1   6      167.91      169.43      3.58 o 
   2   1   6     1194.51     1192.09     25.95 o 
   3   1   6      406.42      409.61      9.48 o 
   4   1   6     1154.15     1114.90     24.74 o 
   5   1   6       99.43       88.72      3.85 o 
   6   1   6       27.20       28.14      3.71 o 
  -9   2   6        0.74        0.39      1.74 o 
  -8   2   6      187.30      187.26      7.67 o 
  -7   2   6      102.32       99.50      3.16 o 
  -6   2   6      946.11      918.47     19.01 o 
  -5   2   6       42.95       37.28      1.86 o 
  -4   2   6      865.28      795.54     16.44 o 
  -3   2   6       57.69       46.05      1.60 o 
  -2   2   6      146.48      150.03      3.38 o 
  -1   2   6      143.96      115.65      2.90 o 
   0   2   6     1013.86      992.47     25.30 o 
   1   2   6     1155.93     1066.48     23.35 o 
   2   2   6        4.24        8.91      1.22 o 
   3   2   6      265.91      266.77      6.55 o 
   4   2   6       16.33       19.12      2.33 o 
   5   2   6      805.09      783.77     21.65 o 
   6   2   6      211.01      220.80      7.50 o 
  -9   3   6       84.40       85.13      3.57 o 
  -8   3   6       14.18       10.97      1.65 o 
  -7   3   6      328.67      324.70     10.18 o 
  -6   3   6       83.76       76.55      2.76 o 
  -5   3   6      219.44      206.47      4.87 o 
  -4   3   6       33.40       34.62      1.53 o 
  -3   3   6     2963.18     2850.48     51.25 o 
  -2   3   6     3675.93     3568.40     64.02 o 
  -1   3   6      197.88      224.44      5.12 o 
   0   3   6     1737.30     1789.63     44.89 o 
   1   3   6        2.54        3.59      1.13 o 
   2   3   6      976.18      952.57     21.08 o 
   3   3   6       85.47       85.75      3.24 o 
   4   3   6      145.97      143.01      8.57 o 
   5   3   6      274.39      262.14      9.68 o 
  -8   4   6       39.98       41.39      2.50 o 
  -7   4   6       74.51       75.05      3.26 o 
  -6   4   6      780.91      738.71     13.89 o 
  -5   4   6      344.61      333.09      7.41 o 
  -4   4   6      562.35      541.25     12.19 o 
  -3   4   6      592.66      579.77     10.83 o 
  -2   4   6      971.78      936.94     17.95 o 
  -1   4   6     2160.79     2051.37     51.37 o 
   0   4   6      886.79      885.72     22.70 o 
   1   4   6     2075.41     2024.43     43.94 o 
   2   4   6      106.68      115.67      3.62 o 
   3   4   6      101.53      104.58      3.80 o 
   4   4   6      227.71      230.04      7.56 o 
   5   4   6      249.70      264.31      8.80 o 
  -8   5   6        4.37        3.38      1.82 o 
  -7   5   6      142.17      140.90      4.61 o 
  -6   5   6      118.14      110.78      2.97 o 
  -5   5   6       17.95       18.60      1.44 o 
  -4   5   6      453.30      447.30      9.58 o 
  -3   5   6        7.96        8.17      1.15 o 
  -2   5   6     3248.85     3181.24     67.75 o 
  -1   5   6      597.52      554.54     12.51 o 
   0   5   6      790.81      776.55     20.05 o 
   1   5   6       74.03       73.43      3.06 o 
   2   5   6      699.91      722.04     16.45 o 
   3   5   6      263.34      280.16      7.32 o 
   4   5   6       85.59       90.40      4.70 o 
  -8   6   6       40.37       46.06      2.82 o 
  -7   6   6       28.25       28.16      2.18 o 
  -6   6   6      146.58      141.31      3.99 o 
  -5   6   6      167.71      157.85      4.88 o 
  -4   6   6        6.69        6.75      1.57 o 
  -3   6   6       12.83       13.64      1.69 o 
  -2   6   6      626.95      601.37     16.78 o 
  -1   6   6      851.77      854.66     20.58 o 
   0   6   6       39.90       45.59      4.22 o 
   1   6   6      702.64      690.40     15.72 o 
   2   6   6       16.35       19.29      2.10 o 
   3   6   6       67.62       72.58      3.57 o 
  -7   7   6       39.32       36.85      2.29 o 
  -6   7   6       15.50       11.94      1.78 o 
  -5   7   6      125.63      126.01      5.66 o 
  -4   7   6       99.01      104.67      4.98 o 
  -3   7   6       25.20       23.11      2.15 o 
  -2   7   6      574.76      561.50     13.99 o 
  -1   7   6       23.25       24.43      2.42 o 
   0   7   6      152.54      145.36      7.45 o 
   1   7   6       29.87       30.77      3.07 o 
   2   7   6      248.27      274.28     10.10 o 
   3   7   6      120.43      142.38      5.78 o 
  -7   8   6        0.72       -0.74      2.33 o 
  -6   8   6      304.81      300.34      8.64 o 
  -5   8   6      297.46      294.65     10.34 o 
  -4   8   6       34.20       31.74      3.32 o 
  -3   8   6      191.86      199.54      6.04 o 
  -2   8   6      427.90      452.67     11.74 o 
  -1   8   6      963.18     1009.74     24.46 o 
   0   8   6       35.14       44.10      3.39 o 
   1   8   6      202.69      213.82      7.98 o 
  -6   9   6       28.54       29.91      3.02 o 
  -5   9   6      270.57      296.46     10.67 o 
  -4   9   6      374.83      419.99     14.12 o 
  -3   9   6       27.54       28.97      2.68 o 
  -2   9   6      121.35      120.31      6.12 o 
  -1   9   6        4.31        7.03      3.25 o 
   0   9   6       37.79       34.52      5.22 o 
  -1 -11   7      135.51      116.88      5.86 o 
   0 -11   7        8.50        7.97      3.35 o 
   1 -11   7        3.75        2.11      2.63 o 
   2 -11   7       63.85       66.88      3.71 o 
   3 -11   7      233.01      246.81     13.41 o 
   4 -11   7        0.37       -1.24      2.63 o 
  -2 -10   7        4.80        7.71      2.25 o 
  -1 -10   7      355.09      356.47     11.94 o 
   0 -10   7      344.34      338.32     10.16 o 
   1 -10   7      166.73      166.92      4.35 o 
   2 -10   7      600.37      596.21     15.99 o 
   3 -10   7        0.06       -0.89      1.95 o 
   4 -10   7       70.30       69.07     11.30 o 
   5 -10   7        0.49        1.32      3.10 o 
  -4  -9   7       23.36       27.73      2.83 o 
  -3  -9   7       28.14       27.30      2.61 o 
  -2  -9   7       26.47       25.69      2.40 o 
  -1  -9   7      310.69      297.98      7.67 o 
   0  -9   7        0.73        3.10      1.66 o 
   1  -9   7       80.60       68.36      2.66 o 
   2  -9   7       69.34       64.53      2.92 o 
   3  -9   7      551.99      553.43     16.12 o 
   4  -9   7      171.99      170.48      6.76 o 
   5  -9   7       56.33       53.56      3.10 o 
   6  -9   7        1.33       -0.75      2.26 o 
  -5  -8   7      269.31      285.84     18.62 o 
  -4  -8   7      231.32      208.68      6.47 o 
  -3  -8   7       26.72       29.40      4.15 o 
  -2  -8   7       30.27       22.80      2.14 o 
  -1  -8   7      492.05      460.15     11.76 o 
   0  -8   7      791.00      731.83     16.37 o 
   1  -8   7        0.13       -1.18      1.18 o 
   2  -8   7      542.12      516.90     11.84 o 
   3  -8   7        0.49        1.20      1.56 o 
   4  -8   7      402.78      396.61     10.37 o 
   5  -8   7       13.09       15.04      1.99 o 
   6  -8   7      245.19      243.23      8.84 o 
  -5  -7   7        0.41        1.21      2.15 o 
  -4  -7   7      434.39      447.13     10.72 o 
  -3  -7   7      482.88      430.22     10.21 o 
  -2  -7   7       35.99       40.85      2.44 o 
  -1  -7   7      491.21      470.39      9.46 o 
   0  -7   7      125.01      121.55      3.22 o 
   1  -7   7      496.43      459.39      9.23 o 
   2  -7   7      134.76      122.10      3.66 o 
   3  -7   7      762.58      734.36     17.87 o 
   4  -7   7      488.54      481.70     12.19 o 
   5  -7   7        2.75        3.66      1.64 o 
   6  -7   7       84.87       86.69      3.12 o 
   7  -7   7       24.89       26.37      2.16 o 
  -6  -6   7        9.65        8.79      2.51 o 
  -5  -6   7       62.08       70.30      3.81 o 
  -4  -6   7      545.02      531.98     16.32 o 
  -3  -6   7       12.32       14.08      1.63 o 
  -2  -6   7      712.29      666.69     13.10 o 
  -1  -6   7      114.41      114.30      2.69 o 
   0  -6   7     1768.31     1738.07     29.59 o 
   1  -6   7      209.28      222.93      4.56 o 
   2  -6   7      317.46      300.21      6.21 o 
   3  -6   7        9.01        9.50      1.15 o 
   4  -6   7      623.94      598.52     12.66 o 
   5  -6   7      130.51      132.26      3.69 o 
   6  -6   7       73.58       70.61      2.78 o 
   7  -6   7       59.82       63.96      2.95 o 
  -7  -5   7       44.26       41.20      3.34 o 
  -6  -5   7        5.95        6.00      2.98 o 
  -5  -5   7       14.90       11.12      1.97 o 
  -4  -5   7      416.50      411.74     11.35 o 
  -3  -5   7     1194.06     1147.05     22.14 o 
  -2  -5   7       35.28       27.14      1.97 o 
  -1  -5   7      247.99      246.34      4.30 o 
   0  -5   7      137.10      132.76      2.43 o 
   1  -5   7     1100.77     1117.24     18.32 o 
   2  -5   7       34.88       35.52      1.50 o 
   3  -5   7     1079.29     1011.15     20.70 o 
   4  -5   7      230.71      215.68      5.15 o 
   5  -5   7       58.67       54.29      2.25 o 
   6  -5   7      106.57      103.56      3.32 o 
   7  -5   7      121.26      111.63      4.23 o 
  -7  -4   7       84.43       88.79      6.46 o 
  -6  -4   7        3.36        4.06      2.00 o 
  -5  -4   7       40.54       39.98      2.16 o 
  -4  -4   7        4.97        8.25      1.02 o 
  -3  -4   7      151.99      144.26      3.55 o 
  -2  -4   7      830.81      873.44     15.95 o 
  -1  -4   7       48.99       53.14      1.41 o 
   0  -4   7     1882.56     1934.58     29.00 o 
   1  -4   7      337.15      347.16      8.01 o 
   2  -4   7      322.14      332.87      6.74 o 
   3  -4   7      213.52      222.42      4.32 o 
   4  -4   7      788.64      772.71     13.73 o 
   5  -4   7     1236.46     1202.96     21.10 o 
   6  -4   7        3.83        4.99      1.74 o 
   7  -4   7      130.58      132.79      7.20 o 
  -7  -3   7       35.13       36.62      2.61 o 
  -6  -3   7      345.85      333.64      8.02 o 
  -5  -3   7      365.28      348.32      7.21 o 
  -4  -3   7     1318.44     1304.50     22.59 o 
  -3  -3   7     4069.73     4132.69     62.33 o 
  -2  -3   7        3.00        2.58      0.50 o 
  -1  -3   7     1079.70     1105.33     16.25 o 
   0  -3   7       27.85       19.98      0.73 o 
   1  -3   7     1511.37     1559.73     25.30 o 
   2  -3   7      685.36      697.84     13.49 o 
   3  -3   7      363.50      358.01      6.65 o 
   4  -3   7      619.97      585.48     10.54 o 
   5  -3   7       61.93       63.91      2.33 o 
   6  -3   7      418.35      397.17      9.60 o 
   7  -3   7       23.47       24.97      2.47 o 
  -8  -2   7       16.80       11.78      2.30 o 
  -7  -2   7      149.74      148.18      3.93 o 
  -6  -2   7      922.67      901.84     17.45 o 
  -5  -2   7        6.62        5.36      1.03 o 
  -4  -2   7      480.28      493.69      8.87 o 
  -3  -2   7      460.57      451.63      9.17 o 
  -2  -2   7     2238.41     2196.87     31.10 o 
  -1  -2   7      163.89      169.05      3.69 o 
   0  -2   7      498.18      483.37      6.66 o 
   1  -2   7      343.99      341.24     10.02 o 
   2  -2   7       34.55       43.18      1.24 o 
   3  -2   7       79.27       78.50      2.13 o 
   4  -2   7       14.06       14.23      1.48 o 
   5  -2   7      808.26      780.21     17.63 o 
   6  -2   7      162.28      161.90      4.86 o 
   7  -2   7       17.40       22.83      2.38 o 
  -8  -1   7       83.11       74.42      3.05 o 
  -7  -1   7       87.30       88.10      2.99 o 
  -6  -1   7        8.47       10.14      1.51 o 
  -5  -1   7      546.87      538.71     10.30 o 
  -4  -1   7        3.97        5.06      1.75 o 
  -3  -1   7     2549.73     2514.70     41.24 o 
  -2  -1   7       53.97       50.35      1.26 o 
  -1  -1   7     1336.66     1407.50     21.33 o 
   0  -1   7       18.53       22.66      0.78 o 
   1  -1   7     1665.60     1664.53     28.36 o 
   2  -1   7     1045.58     1010.28     17.59 o 
   3  -1   7      148.31      154.55      3.62 o 
   4  -1   7      344.04      341.82      8.28 o 
   5  -1   7      283.97      272.67      8.60 o 
   6  -1   7      348.50      348.39      8.83 o 
  -8   0   7        7.41        5.62      1.67 o 
  -7   0   7      207.06      211.89      5.33 o 
  -6   0   7      730.47      696.29     14.53 o 
  -5   0   7       44.92       44.98      1.72 o 
  -4   0   7      724.55      708.83     17.00 o 
  -3   0   7     1249.59     1226.11     24.91 o 
  -2   0   7     3401.05     3387.49     58.17 o 
  -1   0   7      205.52      186.90      5.87 o 
   0   0   7      258.07      281.86      6.13 o 
   1   0   7       86.17       86.14      2.35 o 
   2   0   7      115.97      117.99      4.05 o 
   3   0   7       66.98       64.19      2.51 o 
   4   0   7       90.71       90.21      3.85 o 
   5   0   7      362.02      347.78     12.79 o 
   6   0   7       17.73       20.40      2.14 o 
  -8   1   7      292.16      293.48      7.00 o 
  -7   1   7       47.04       48.90      2.33 o 
  -6   1   7       42.66       42.29      1.79 o 
  -5   1   7      670.56      651.87     13.71 o 
  -4   1   7      304.60      296.22      7.50 o 
  -3   1   7      775.16      763.19     15.67 o 
  -2   1   7      249.57      247.92      5.05 o 
  -1   1   7     2050.74     2103.19     35.74 o 
   0   1   7      601.46      583.43     11.20 o 
   1   1   7     1652.44     1669.69     36.27 o 
   2   1   7     2381.38     2311.57     49.99 o 
   3   1   7        8.14        7.47      2.01 o 
   4   1   7      607.64      576.31     18.81 o 
   5   1   7       77.06       75.21      3.37 o 
   6   1   7      414.52      427.13     14.17 o 
  -8   2   7       10.51        9.35      1.75 o 
  -7   2   7      304.77      308.71      9.53 o 
  -6   2   7      207.74      199.07      4.89 o 
  -5   2   7       91.11       92.08      3.05 o 
  -4   2   7      470.91      450.52     11.08 o 
  -3   2   7      308.12      302.76      6.55 o 
  -2   2   7     2594.59     2534.70     47.89 o 
  -1   2   7     1060.60     1041.15     31.56 o 
   0   2   7      151.79      160.77      4.83 o 
   1   2   7      865.85      845.95     18.71 o 
   2   2   7      427.86      402.95      9.44 o 
   3   2   7      979.92      958.31     25.56 o 
   4   2   7      112.07      108.28      4.63 o 
   5   2   7      170.08      166.24      5.35 o 
  -8   3   7       57.80       61.64      2.71 o 
  -7   3   7      190.77      195.21      5.67 o 
  -6   3   7      256.85      240.88      5.71 o 
  -5   3   7     1153.70     1074.54     22.18 o 
  -4   3   7       87.94       88.93      2.34 o 
  -3   3   7       21.07       22.03      2.63 o 
  -2   3   7      131.80      133.68      3.39 o 
  -1   3   7      109.52      105.36      5.17 o 
   0   3   7     1909.16     1768.45     44.48 o 
   1   3   7       70.75       59.48      3.13 o 
   2   3   7     1825.05     1811.27     39.48 o 
   3   3   7      520.36      516.22     14.46 o 
   4   3   7      344.54      350.02     10.60 o 
   5   3   7       26.23       24.69      2.43 o 
  -8   4   7      828.64      886.59     25.99 o 
  -7   4   7       11.39       13.30      1.83 o 
  -6   4   7      547.32      525.24     10.17 o 
  -5   4   7        1.74        2.77      1.09 o 
  -4   4   7      418.66      412.40      8.87 o 
  -3   4   7        1.58        4.15      1.04 o 
  -2   4   7      519.78      518.54     13.68 o 
  -1   4   7      132.62      123.49      4.07 o 
   0   4   7        6.74       10.06      1.73 o 
   1   4   7       32.42       29.47      2.00 o 
   2   4   7      227.88      218.98      5.89 o 
   3   4   7      516.21      537.32     15.24 o 
   4   4   7        1.76        2.80      2.62 o 
  -8   5   7       73.06       79.17      3.78 o 
  -7   5   7       39.45       38.57      2.41 o 
  -6   5   7      256.26      238.04      5.85 o 
  -5   5   7      586.52      556.10     13.70 o 
  -4   5   7       10.50       10.20      2.35 o 
  -3   5   7       31.84       32.26      2.80 o 
  -2   5   7      141.91      125.73      4.09 o 
  -1   5   7      354.15      328.92     10.36 o 
   0   5   7      782.55      741.16     21.86 o 
   1   5   7        6.40        4.89      1.66 o 
   2   5   7      374.56      356.30      8.82 o 
   3   5   7       23.61       20.03      3.07 o 
   4   5   7       53.79       56.70      3.85 o 
  -8   6   7      541.50      541.26     16.59 o 
  -7   6   7        0.32        1.00      1.80 o 
  -6   6   7      499.68      479.33     10.60 o 
  -5   6   7       32.99       32.33      3.04 o 
  -4   6   7      877.35      833.86     20.15 o 
  -3   6   7      207.33      208.02     12.33 o 
  -2   6   7      342.35      322.16      8.68 o 
  -1   6   7      301.91      285.76      9.39 o 
   0   6   7      195.49      201.37      7.29 o 
   1   6   7      238.71      250.98      8.69 o 
   2   6   7      129.92      130.50      5.18 o 
   3   6   7      553.54      624.11     17.61 o 
  -7   7   7      311.90      317.95     13.53 o 
  -6   7   7        2.69        2.04      2.11 o 
  -5   7   7      522.79      495.20     15.79 o 
  -4   7   7      147.90      141.30      4.85 o 
  -3   7   7      182.66      180.08      5.57 o 
  -2   7   7       44.37       42.31      3.59 o 
  -1   7   7      387.04      396.35     13.29 o 
   0   7   7      656.30      700.58     21.07 o 
   1   7   7        3.84        5.63      3.35 o 
   2   7   7       70.61       73.72      3.85 o 
  -6   8   7      115.99      120.99      4.95 o 
  -5   8   7        2.31        3.55      2.66 o 
  -4   8   7      320.73      320.45      8.90 o 
  -3   8   7      641.34      679.56     16.99 o 
  -2   8   7        8.01       12.65      2.40 o 
  -1   8   7      410.73      403.22     13.07 o 
   0   8   7       26.14       28.77      8.32 o 
  -4   9   7       76.33       60.84      5.71 o 
  -3   9   7       17.06       17.87      3.07 o 
  -2   9   7       84.71       89.65      7.95 o 
   0 -11   8      130.52      124.02      9.56 o 
   1 -11   8      154.80      154.99     10.59 o 
   2 -11   8       14.10       13.93      2.59 o 
   3 -11   8      121.22      129.58      8.57 o 
  -2 -10   8        3.46        1.50      2.24 o 
  -1 -10   8      136.08      131.39      6.14 o 
   0 -10   8       23.00       17.38      2.37 o 
   1 -10   8       41.20       46.66      3.23 o 
   2 -10   8       40.68       32.27      2.81 o 
   3 -10   8      126.50      136.33      6.38 o 
   4 -10   8      459.96      460.07     29.06 o 
  -3  -9   8       92.19       83.14      3.94 o 
  -2  -9   8       56.84       65.51      3.57 o 
  -1  -9   8       26.06       21.34      1.81 o 
   0  -9   8      301.70      313.90      6.92 o 
   1  -9   8      761.42      727.77     16.51 o 
   2  -9   8       26.42       25.29      2.07 o 
   3  -9   8      253.73      252.17     10.44 o 
   4  -9   8       80.96       73.21      3.63 o 
   5  -9   8      268.15      266.65      7.83 o 
  -4  -8   8      113.95      128.26      4.84 o 
  -3  -8   8      316.90      336.65     12.02 o 
  -2  -8   8      359.92      341.47      8.42 o 
  -1  -8   8        3.27        4.10      1.29 o 
   0  -8   8      255.58      254.99      5.75 o 
   1  -8   8       27.08       26.45      1.99 o 
   2  -8   8      403.49      388.43      9.24 o 
   3  -8   8        1.20        2.73      1.87 o 
   4  -8   8      594.16      577.28     14.57 o 
   5  -8   8      110.08      110.45      4.25 o 
   6  -8   8       25.07       27.07      2.97 o 
  -5  -7   8       20.68       22.63      2.58 o 
  -4  -7   8      105.29      112.28      8.32 o 
  -3  -7   8       83.79       85.74      3.37 o 
  -2  -7   8       62.93       56.38      3.18 o 
  -1  -7   8      152.95      140.07      3.28 o 
   0  -7   8       39.41       42.58      1.97 o 
   1  -7   8      776.60      760.82     16.94 o 
   2  -7   8       53.78       53.45      2.42 o 
   3  -7   8      188.78      185.75      5.64 o 
   4  -7   8      127.28      122.69      4.30 o 
   5  -7   8      465.27      448.65     11.56 o 
   6  -7   8       41.12       38.54      2.94 o 
  -6  -6   8        0.06        2.24      2.51 o 
  -5  -6   8       16.33       17.59      2.86 o 
  -4  -6   8      284.62      273.58      6.16 o 
  -3  -6   8      442.73      460.50      9.50 o 
  -2  -6   8      135.18      151.75      3.79 o 
  -1  -6   8        6.37        4.23      1.01 o 
   0  -6   8       51.26       65.80      2.02 o 
   1  -6   8      333.40      325.03      7.79 o 
   2  -6   8      696.08      680.71     15.20 o 
   3  -6   8       12.08       11.83      1.36 o 
   4  -6   8      426.46      418.22      9.18 o 
   5  -6   8       87.50       88.30      3.04 o 
   6  -6   8      110.35      108.38      3.62 o 
  -6  -5   8      584.09      571.81     17.64 o 
  -5  -5   8       31.00       31.33      2.43 o 
  -4  -5   8      354.15      337.81      8.12 o 
  -3  -5   8       81.85       79.39      2.87 o 
  -2  -5   8     1579.62     1460.63     25.08 o 
  -1  -5   8     1770.95     1698.00     26.63 o 
   0  -5   8      365.48      352.28      5.72 o 
   1  -5   8     1812.31     1825.42     31.12 o 
   2  -5   8       31.91       34.25      2.29 o 
   3  -5   8      465.14      465.80      9.96 o 
   4  -5   8        0.93        2.37      1.23 o 
   5  -5   8      542.68      525.84     14.37 o 
   6  -5   8      306.01      304.09      7.14 o 
  -7  -4   8       13.32       18.00      3.10 o 
  -6  -4   8       31.48       27.20      3.48 o 
  -5  -4   8      111.48      104.99      6.84 o 
  -4  -4   8      265.77      243.71      6.04 o 
  -3  -4   8      408.84      418.96      7.17 o 
  -2  -4   8     1817.47     1821.82     26.95 o 
  -1  -4   8       36.93       43.78      1.87 o 
   0  -4   8      969.21      991.48     15.12 o 
   1  -4   8       59.13       52.62      1.59 o 
   2  -4   8     1515.74     1497.70     28.43 o 
   3  -4   8       89.56       88.20      2.73 o 
   4  -4   8       41.30       38.05      1.59 o 
   5  -4   8       25.31       27.20      1.80 o 
   6  -4   8        5.46        4.99      2.37 o 
  -7  -3   8        0.03        1.20      1.86 o 
  -6  -3   8      200.18      208.13      5.69 o 
  -5  -3   8      315.38      320.49      6.72 o 
  -4  -3   8      113.30      116.30      4.01 o 
  -3  -3   8      132.11      142.25      2.87 o 
  -2  -3   8      158.37      154.02      3.64 o 
  -1  -3   8     3084.58     3124.26     45.32 o 
   0  -3   8       78.34       75.25      2.40 o 
   1  -3   8     1099.04     1126.38     17.80 o 
   2  -3   8       10.46       11.08      1.58 o 
   3  -3   8      279.02      277.94      5.39 o 
   4  -3   8        4.90        6.05      1.24 o 
   5  -3   8      341.44      336.39      8.36 o 
   6  -3   8      170.29      174.44      5.25 o 
  -8  -2   8       11.35       13.40      2.43 o 
  -7  -2   8        3.48        3.29      1.60 o 
  -6  -2   8       80.66       75.61      2.64 o 
  -5  -2   8      173.19      164.01      4.96 o 
  -4  -2   8      219.39      206.86      4.64 o 
  -3  -2   8      249.05      254.78      6.59 o 
  -2  -2   8      995.09      999.28     14.37 o 
  -1  -2   8      250.18      256.84      4.84 o 
   0  -2   8     1482.23     1539.11     21.27 o 
   1  -2   8       94.56       97.65      1.89 o 
   2  -2   8     1822.48     1783.48     35.97 o 
   3  -2   8      231.72      216.86      4.86 o 
   4  -2   8       42.58       43.11      2.19 o 
   5  -2   8        3.35        2.90      1.71 o 
   6  -2   8       63.03       69.18      3.50 o 
  -8  -1   8      129.28      137.71      4.22 o 
  -7  -1   8       43.39       39.57      2.16 o 
  -6  -1   8       14.80       15.98      1.60 o 
  -5  -1   8      513.97      518.09      9.92 o 
  -4  -1   8      344.84      337.66      7.47 o 
  -3  -1   8      193.52      204.30      3.67 o 
  -2  -1   8       23.09       26.90      1.34 o 
  -1  -1   8     2763.92     2806.12     42.34 o 
   0  -1   8      897.11      905.40     24.50 o 
   1  -1   8      794.92      817.71     15.00 o 
   2  -1   8       54.79       50.46      2.33 o 
   3  -1   8      656.03      644.64     14.64 o 
   4  -1   8      281.54      269.97      7.43 o 
   5  -1   8      213.48      202.02      5.69 o 
   6  -1   8      374.78      360.77      9.15 o 
  -8   0   8       57.69       55.26      2.87 o 
  -7   0   8      138.56      143.83      4.82 o 
  -6   0   8      451.74      439.71      9.62 o 
  -5   0   8     1013.68      972.01     18.00 o 
  -4   0   8       59.11       56.74      2.24 o 
  -3   0   8      262.05      256.87      5.34 o 
  -2   0   8      136.44      132.61      2.76 o 
  -1   0   8      783.02      765.54     13.32 o 
   0   0   8     1252.52     1255.10     24.86 o 
   1   0   8       30.76       30.24      2.01 o 
   2   0   8      722.47      713.18     19.12 o 
   3   0   8     1036.39     1016.12     22.74 o 
   4   0   8        4.57        3.56      2.42 o 
   5   0   8      166.04      166.85      5.13 o 
   6   0   8       59.03       59.92      3.16 o 
  -8   1   8      680.23      689.58     14.74 o 
  -7   1   8      338.69      334.43      7.66 o 
  -6   1   8      257.83      248.08      5.92 o 
  -5   1   8      887.89      844.65     20.34 o 
  -4   1   8      212.59      219.22      5.87 o 
  -3   1   8     1018.73      988.75     19.02 o 
  -2   1   8      259.27      265.53      5.46 o 
  -1   1   8     1697.67     1715.23     38.42 o 
   0   1   8      341.47      307.95      8.36 o 
   1   1   8      111.77      118.65      4.45 o 
   2   1   8      119.15      108.58      4.17 o 
   3   1   8       64.57       70.78      3.68 o 
   4   1   8      695.23      693.20     25.97 o 
   5   1   8      157.56      155.35      5.03 o 
  -8   2   8       36.28       40.09      2.32 o 
  -7   2   8      124.05      116.37      5.16 o 
  -6   2   8      379.88      372.58      8.31 o 
  -5   2   8      340.64      338.93      8.69 o 
  -4   2   8     2165.90     2046.27     41.34 o 
  -3   2   8      147.89      119.46      2.87 o 
  -2   2   8      614.06      581.94     12.75 o 
  -1   2   8      131.54      139.57      4.38 o 
   0   2   8     1158.09     1076.64     27.46 o 
   1   2   8       55.08       48.86      6.33 o 
   2   2   8       15.43       14.50      1.61 o 
   3   2   8       84.42       79.21      4.35 o 
   4   2   8       27.74       23.45      2.79 o 
   5   2   8        7.13        9.47      2.33 o 
  -8   3   8      110.44      118.73      6.55 o 
  -7   3   8      137.34      139.32      4.61 o 
  -6   3   8       18.19       16.97      1.52 o 
  -5   3   8       47.43       48.06      2.81 o 
  -4   3   8       91.83       99.51      3.28 o 
  -3   3   8      566.86      589.47     17.38 o 
  -2   3   8      162.38      152.27      5.44 o 
  -1   3   8      399.76      413.58     12.55 o 
   0   3   8       31.15       26.93      2.26 o 
   1   3   8      132.60      132.77      5.96 o 
   2   3   8        5.74        5.98      1.71 o 
   3   3   8      263.80      267.36      9.56 o 
   4   3   8      392.17      417.05     12.37 o 
  -8   4   8        6.29        6.79      2.09 o 
  -7   4   8      260.21      259.21      7.29 o 
  -6   4   8      502.75      484.72     12.13 o 
  -5   4   8      288.49      275.90      8.77 o 
  -4   4   8     1955.20     1814.80     51.62 o 
  -3   4   8       12.06       10.04      1.84 o 
  -2   4   8      808.15      725.40     21.25 o 
  -1   4   8       33.22       45.62      2.97 o 
   0   4   8     1562.81     1459.20     41.70 o 
   1   4   8      256.92      243.24      8.16 o 
   2   4   8       75.50       70.82      3.23 o 
   3   4   8       49.35       46.95      3.60 o 
   4   4   8       24.52       32.41      3.50 o 
  -7   5   8      189.56      200.06      6.04 o 
  -6   5   8        3.94        7.39      2.33 o 
  -5   5   8      145.27      142.96      5.76 o 
  -4   5   8       62.34       67.13      3.08 o 
  -3   5   8     1254.98     1201.50     34.59 o 
  -2   5   8      133.01      120.60      4.92 o 
  -1   5   8      365.36      347.77     10.97 o 
   0   5   8       40.43       32.55      2.81 o 
   1   5   8      243.22      255.45      8.78 o 
   2   5   8      246.99      255.59      6.95 o 
   3   5   8      119.55      125.38      5.66 o 
  -7   6   8      208.62      198.30     15.52 o 
  -6   6   8      405.89      404.13     13.24 o 
  -5   6   8       16.38       15.34      2.62 o 
  -4   6   8      612.22      611.11     15.23 o 
  -3   6   8        8.78       11.34      1.92 o 
  -2   6   8      205.22      202.67      7.20 o 
  -1   6   8       62.98       58.88      3.75 o 
   0   6   8      224.71      222.79      7.95 o 
   1   6   8      631.13      666.83     20.19 o 
   2   6   8        4.52       11.77      2.89 o 
  -6   7   8       33.00       35.85      3.52 o 
  -5   7   8      272.69      279.92     10.14 o 
  -4   7   8       51.96       52.87      3.08 o 
  -3   7   8      660.05      650.08     16.33 o 
  -2   7   8      273.13      276.00      9.39 o 
  -1   7   8        9.63        7.08      2.54 o 
   0   7   8       16.08       10.47      2.81 o 
   1   7   8       32.45       35.82      3.57 o 
  -5   8   8        0.50        0.08      2.74 o 
  -4   8   8      193.76      188.35      6.25 o 
  -3   8   8       14.54       20.71      2.59 o 
  -2   8   8      235.54      250.59     14.03 o 
  -1   8   8       14.12       18.92      3.32 o 
  -1 -10   9       61.54       59.90      4.87 o 
   0 -10   9        3.37        8.20      2.81 o 
   1 -10   9      197.17      213.02      9.50 o 
   2 -10   9      139.00      139.47      6.17 o 
   3 -10   9        6.58        4.35      2.26 o 
  -3  -9   9       46.91       58.20      2.96 o 
  -2  -9   9      577.22      608.33     20.47 o 
  -1  -9   9      145.54      150.39      6.57 o 
   0  -9   9       15.91       18.15      2.22 o 
   1  -9   9        8.90        8.62      1.84 o 
   2  -9   9       10.45       11.17      1.94 o 
   3  -9   9      190.23      183.49      5.93 o 
   4  -9   9        0.97        0.42      2.06 o 
  -4  -8   9       49.07       50.63      3.21 o 
  -3  -8   9      123.40      127.75      5.45 o 
  -2  -8   9       52.52       50.54      2.37 o 
  -1  -8   9      234.69      240.49      5.66 o 
   0  -8   9        1.52        0.09      1.33 o 
   1  -8   9      141.80      149.97      4.59 o 
   2  -8   9       92.97       97.26      3.53 o 
   3  -8   9       16.49       15.97      2.10 o 
   4  -8   9        5.43        4.51      1.93 o 
   5  -8   9      146.05      139.09      6.22 o 
  -5  -7   9        3.56        3.28      2.29 o 
  -4  -7   9       71.57       55.93      3.52 o 
  -3  -7   9      132.46      131.43      3.72 o 
  -2  -7   9      973.71      951.69     18.64 o 
  -1  -7   9      120.78      124.61      3.10 o 
   0  -7   9      435.64      400.50      8.31 o 
   1  -7   9       51.95       53.96      4.19 o 
   2  -7   9      613.46      581.82     13.28 o 
   3  -7   9      818.45      786.49     19.26 o 
   4  -7   9        0.92        1.53      1.85 o 
   5  -7   9      421.14      410.18     10.80 o 
  -5  -6   9      279.85      275.52     12.03 o 
  -4  -6   9      258.50      241.94      6.60 o 
  -3  -6   9       78.79       86.96      2.91 o 
  -2  -6   9       37.25       30.40      1.76 o 
  -1  -6   9      625.66      638.35     11.46 o 
   0  -6   9     1234.77     1222.31     23.36 o 
   1  -6   9        4.02        4.79      1.85 o 
   2  -6   9     1194.11     1154.26     25.22 o 
   3  -6   9       24.65       24.76      2.00 o 
   4  -6   9      388.06      376.10      8.47 o 
   5  -6   9       19.27       21.59      1.89 o 
   6  -6   9      254.43      254.55      7.26 o 
  -6  -5   9       48.03       55.39      7.82 o 
  -5  -5   9      102.33       92.54      4.63 o 
  -4  -5   9      396.96      376.18      9.14 o 
  -3  -5   9       11.34       11.22      1.42 o 
  -2  -5   9      188.21      195.76      4.75 o 
  -1  -5   9      217.23      240.30      5.06 o 
   0  -5   9        5.46        7.32      1.13 o 
   1  -5   9      335.84      347.39      7.14 o 
   2  -5   9       68.67       64.46      2.33 o 
   3  -5   9      869.08      862.08     17.90 o 
   4  -5   9      119.63      122.08      3.69 o 
   5  -5   9       70.18       73.04      3.49 o 
   6  -5   9        2.75       -0.56      2.72 o 
  -6  -4   9        0.47        0.28      2.33 o 
  -5  -4   9      196.58      204.80      6.58 o 
  -4  -4   9       98.55      107.81      5.48 o 
  -3  -4   9       28.74       32.25      1.33 o 
  -2  -4   9       40.23       39.05      1.29 o 
  -1  -4   9      450.09      443.88      6.85 o 
   0  -4   9      783.17      759.17     12.23 o 
   1  -4   9       13.47       14.86      1.16 o 
   2  -4   9      503.00      495.81     10.58 o 
   3  -4   9        5.64        7.92      1.33 o 
   4  -4   9      703.10      693.68     14.91 o 
   5  -4   9        5.05        2.06      2.19 o 
   6  -4   9      275.43      268.32     11.80 o 
  -7  -3   9        2.37        3.03      2.51 o 
  -6  -3   9      113.99      109.96      3.43 o 
  -5  -3   9      107.35      103.76      3.05 o 
  -4  -3   9      952.42      915.57     17.57 o 
  -3  -3   9      162.10      161.41      3.78 o 
  -2  -3   9       36.96       42.17      1.22 o 
  -1  -3   9      238.33      246.63      4.79 o 
   0  -3   9        5.91       10.26      0.83 o 
   1  -3   9     1080.02     1112.51     21.26 o 
   2  -3   9       50.27       54.60      2.44 o 
   3  -3   9     1087.84     1061.40     21.79 o 
   4  -3   9      267.64      270.81      6.94 o 
   5  -3   9       36.20       40.11      2.48 o 
   6  -3   9        1.73        1.71      2.72 o 
  -7  -2   9      337.63      340.13      7.97 o 
  -6  -2   9       13.82       11.58      1.53 o 
  -5  -2   9      273.00      280.08      6.10 o 
  -4  -2   9      211.26      198.78      6.68 o 
  -3  -2   9       90.99      101.47      3.82 o 
  -2  -2   9      621.45      615.32      9.00 o 
  -1  -2   9      926.72      922.61     13.25 o 
   0  -2   9       75.64       71.13      1.75 o 
   1  -2   9       88.96       96.19      3.58 o 
   2  -2   9       27.94       26.82      2.28 o 
   3  -2   9       81.53       84.62      3.21 o 
   4  -2   9      434.16      446.80     10.67 o 
   5  -2   9      146.67      153.93      5.04 o 
   6  -2   9       51.15       51.28      3.06 o 
  -7  -1   9        0.49        2.14      1.58 o 
  -6  -1   9      638.65      630.54     13.41 o 
  -5  -1   9       45.38       48.77      2.19 o 
  -4  -1   9     2253.67     2216.72     42.51 o 
  -3  -1   9     2236.69     2182.86     33.10 o 
  -2  -1   9      458.40      479.97      8.19 o 
  -1  -1   9     1105.42     1123.76     18.99 o 
   0  -1   9      726.48      744.50     16.38 o 
   1  -1   9     2420.33     2373.49     54.95 o 
   2  -1   9        1.64        4.35      1.86 o 
   3  -1   9      896.07      856.54     28.96 o 
   4  -1   9       85.09       82.40      3.51 o 
   5  -1   9        4.14        3.21      2.12 o 
  -8   0   9      132.45      145.83      7.85 o 
  -7   0   9      295.31      293.95      6.97 o 
  -6   0   9       57.50       61.06      2.61 o 
  -5   0   9      141.41      141.91      3.90 o 
  -4   0   9       53.62       52.54      2.12 o 
  -3   0   9      254.13      277.79      5.81 o 
  -2   0   9      596.85      592.64     14.66 o 
  -1   0   9       53.03       66.62      1.85 o 
   0   0   9     1318.27     1279.72     36.44 o 
   1   0   9       12.76       11.32      1.61 o 
   2   0   9      278.66      268.13      9.06 o 
   3   0   9       28.34       29.44      2.14 o 
   4   0   9      159.37      163.55      6.11 o 
   5   0   9      116.08      122.14      4.45 o 
  -8   1   9       74.72       78.35      3.34 o 
  -7   1   9        0.17        2.38      1.58 o 
  -6   1   9      265.41      267.33      8.03 o 
  -5   1   9       93.37       95.23      3.29 o 
  -4   1   9      143.13      143.23      3.63 o 
  -3   1   9     1112.85     1094.57     21.09 o 
  -2   1   9      169.93      144.00      3.77 o 
  -1   1   9      147.78      163.83      7.33 o 
   0   1   9      208.85      214.24      7.02 o 
   1   1   9      840.55      856.86     24.85 o 
   2   1   9        3.52        5.59      1.93 o 
   3   1   9      188.74      177.88      6.19 o 
   4   1   9       12.73       12.81      2.12 o 
   5   1   9       89.74       93.23      5.41 o 
  -8   2   9      103.56      115.28      4.00 o 
  -7   2   9      311.78      316.13      9.00 o 
  -6   2   9        8.57        8.52      1.71 o 
  -5   2   9      229.48      229.90      7.64 o 
  -4   2   9       24.03       25.36      1.71 o 
  -3   2   9     1188.27     1124.57     32.22 o 
  -2   2   9     1304.17     1189.33     34.07 o 
  -1   2   9       94.57       93.06      3.85 o 
   0   2   9     1234.08     1121.95     32.31 o 
   1   2   9       40.02       44.44      3.60 o 
   2   2   9      950.82      927.24     24.85 o 
   3   2   9       22.05       25.33      2.99 o 
   4   2   9      370.12      363.17     17.42 o 
  -7   3   9       22.24       19.69      2.06 o 
  -6   3   9      424.68      457.54     13.96 o 
  -5   3   9      138.40      154.28      5.53 o 
  -4   3   9       82.74       98.18      4.30 o 
  -3   3   9      553.71      542.00     16.16 o 
  -2   3   9      117.04       89.97      3.95 o 
  -1   3   9      403.22      393.52     12.12 o 
   0   3   9        0.52        9.30      1.97 o 
   1   3   9      882.09      870.76     25.46 o 
   2   3   9      214.98      208.81      7.14 o 
   3   3   9       79.72       80.55      4.48 o 
   4   3   9       52.80       47.92      3.77 o 
  -7   4   9      386.06      384.29     10.07 o 
  -6   4   9       88.90       81.95      5.71 o 
  -5   4   9      234.91      222.26     10.93 o 
  -4   4   9      186.93      198.80      7.02 o 
  -3   4   9      706.14      644.07     19.14 o 
  -2   4   9     1485.36     1398.50     40.12 o 
  -1   4   9        1.82        4.80      2.19 o 
   0   4   9      263.33      241.91      8.16 o 
   1   4   9        2.27        4.47      2.28 o 
   2   4   9      306.21      335.75     15.89 o 
   3   4   9       81.65       92.77      5.12 o 
  -7   5   9        1.23        2.97      2.66 o 
  -6   5   9      358.96      364.80     16.64 o 
  -5   5   9      397.23      407.52     18.13 o 
  -4   5   9       93.60       89.21      4.38 o 
  -3   5   9      373.55      356.13     11.33 o 
  -2   5   9       20.25       21.11      2.46 o 
  -1   5   9      546.78      521.89     15.98 o 
   0   5   9        9.96       12.21      2.46 o 
   1   5   9      303.83      288.84     10.80 o 
   2   5   9      105.40      102.07      7.70 o 
  -6   6   9      144.37      145.77      8.44 o 
  -5   6   9      110.62      120.94      7.45 o 
  -4   6   9      376.34      369.42     11.94 o 
  -3   6   9       90.86      104.65      4.83 o 
  -2   6   9     1115.76     1065.23     31.08 o 
  -1   6   9       39.59       33.76      3.07 o 
   0   6   9      112.60       99.72      5.00 o 
   1   6   9       28.84       42.70      3.77 o 
  -5   7   9      475.85      499.89     16.21 o 
  -4   7   9        5.12        9.76      2.72 o 
  -3   7   9      217.09      209.50      7.80 o 
  -2   7   9       19.38       21.89      2.99 o 
  -1   7   9      472.93      502.21     15.80 o 
   0 -10  10       69.70       80.49      5.34 o 
   1 -10  10       55.69       57.29      3.55 o 
   2 -10  10        4.35        4.03      2.24 o 
  -2  -9  10        7.87        7.92      2.08 o 
  -1  -9  10       56.71       47.99      3.85 o 
   0  -9  10      354.63      363.23      9.94 o 
   1  -9  10        0.29       -0.22      1.92 o 
   2  -9  10      379.55      372.40      9.23 o 
   3  -9  10        6.54        8.56      2.26 o 
  -3  -8  10       42.98       40.59      4.01 o 
  -2  -8  10        0.35        3.45      1.73 o 
  -1  -8  10      487.39      505.94     10.47 o 
   0  -8  10      165.17      149.93      4.65 o 
   1  -8  10      143.05      147.90      4.60 o 
   2  -8  10      161.82      150.68      4.70 o 
   3  -8  10      130.65      133.02      4.73 o 
   4  -8  10      749.76      726.13     18.06 o 
  -4  -7  10      299.18      320.91     11.37 o 
  -3  -7  10        1.19        1.93      1.70 o 
  -2  -7  10       47.44       55.97      2.42 o 
  -1  -7  10      296.50      279.00      5.81 o 
   0  -7  10      547.11      570.38     13.10 o 
   1  -7  10       61.97       66.47      3.00 o 
   2  -7  10       31.60       34.73      2.38 o 
   3  -7  10       26.10       27.34      2.37 o 
   4  -7  10        2.30        3.94      2.03 o 
   5  -7  10       41.93       43.96      4.97 o 
  -5  -6  10       31.34       30.56      2.77 o 
  -4  -6  10       64.28       64.21      3.48 o 
  -3  -6  10      368.58      364.63      7.87 o 
  -2  -6  10       92.33       86.64      2.88 o 
  -1  -6  10      119.42      128.63      3.18 o 
   0  -6  10       32.12       33.90      2.11 o 
   1  -6  10       58.37       57.97      2.65 o 
   2  -6  10       28.01       29.53      2.15 o 
   3  -6  10       16.31       18.42      1.96 o 
   4  -6  10      380.54      374.56      9.94 o 
   5  -6  10       78.67       76.98      6.46 o 
  -6  -5  10      181.79      182.43      7.35 o 
  -5  -5  10        8.60       10.34      3.10 o 
  -4  -5  10      414.25      401.34      9.77 o 
  -3  -5  10        1.21       -0.02      1.28 o 
  -2  -5  10      366.04      349.98      7.40 o 
  -1  -5  10      311.62      310.52      6.03 o 
   0  -5  10     1015.78     1020.92     22.38 o 
   1  -5  10      138.98      135.22      3.41 o 
   2  -5  10       10.84       12.48      1.42 o 
   3  -5  10      120.59      116.23      3.54 o 
   4  -5  10        8.45        7.46      1.65 o 
   5  -5  10      279.45      285.58      8.08 o 
  -6  -4  10        1.97        1.04      2.43 o 
  -5  -4  10      112.32      110.83     10.80 o 
  -4  -4  10      127.15      132.07      4.22 o 
  -3  -4  10      921.86      916.41     16.11 o 
  -2  -4  10       21.22       21.47      1.40 o 
  -1  -4  10       40.30       48.66      1.48 o 
   0  -4  10      277.81      272.00      5.22 o 
   1  -4  10      299.70      309.53      6.98 o 
   2  -4  10       57.41       58.25      2.39 o 
   3  -4  10       84.88       83.59      3.39 o 
   4  -4  10        6.57        7.72      2.63 o 
   5  -4  10        5.46        5.48      2.68 o 
  -6  -3  10      274.52      282.58      7.78 o 
  -5  -3  10        6.70        5.93      1.38 o 
  -4  -3  10      496.31      482.60     11.07 o 
  -3  -3  10       34.53       41.67      1.65 o 
  -2  -3  10     1730.07     1750.67     24.89 o 
  -1  -3  10      239.77      261.14      4.32 o 
   0  -3  10     2367.29     2437.49     41.51 o 
   1  -3  10     1289.23     1285.71     26.16 o 
   2  -3  10      426.35      428.80     10.89 o 
   3  -3  10      892.25      878.05     25.90 o 
   4  -3  10      233.26      237.89      6.46 o 
   5  -3  10      985.14     1015.95     44.70 o 
  -7  -2  10       12.19       15.09      2.03 o 
  -6  -2  10       89.08       90.04      4.77 o 
  -5  -2  10      180.66      176.15      4.34 o 
  -4  -2  10       63.76       62.27      3.12 o 
  -3  -2  10      833.15      860.64     17.77 o 
  -2  -2  10      250.74      246.28      4.87 o 
  -1  -2  10       12.96       13.19      0.94 o 
   0  -2  10        7.51        7.78      1.15 o 
   1  -2  10      124.68      132.73      4.25 o 
   2  -2  10      590.30      599.85     18.17 o 
   3  -2  10       16.12       18.10      4.10 o 
   4  -2  10      148.47      143.52      4.71 o 
   5  -2  10       21.80       21.64      2.43 o 
  -7  -1  10      111.74      116.73      3.81 o 
  -6  -1  10      564.17      571.11     12.35 o 
  -5  -1  10       18.43       18.08      1.75 o 
  -4  -1  10      339.10      338.68      7.14 o 
  -3  -1  10       15.26       17.85      1.48 o 
  -2  -1  10      684.29      699.18     12.83 o 
  -1  -1  10      837.35      869.62     16.55 o 
   0  -1  10       40.87       46.93      2.26 o 
   1  -1  10      521.25      509.42     15.63 o 
   2  -1  10        2.37        4.09      2.09 o 
   3  -1  10      183.13      180.81     14.28 o 
   4  -1  10       20.34       21.78      2.29 o 
   5  -1  10      341.85      347.55     10.68 o 
  -7   0  10       49.63       56.76      2.74 o 
  -6   0  10      150.83      156.29      7.38 o 
  -5   0  10      413.67      450.05     11.37 o 
  -4   0  10       19.06       16.90      1.33 o 
  -3   0  10      827.92      822.70     19.40 o 
  -2   0  10       61.49       67.93      3.08 o 
  -1   0  10      262.79      278.77      8.78 o 
   0   0  10        7.45       12.70      1.73 o 
   1   0  10      648.72      644.43     27.07 o 
   2   0  10      849.98      874.90     26.07 o 
   3   0  10       27.50       27.66      3.30 o 
   4   0  10      361.77      345.05     10.39 o 
  -7   1  10       46.80       46.96      2.62 o 
  -6   1  10      414.48      399.09      9.02 o 
  -5   1  10        4.07        4.84      1.76 o 
  -4   1  10      355.77      364.92      9.17 o 
  -3   1  10       10.61        6.33      1.73 o 
  -2   1  10      705.74      713.15     20.90 o 
  -1   1  10      898.60      878.90     25.46 o 
   0   1  10       69.16       56.80      3.22 o 
   1   1  10      334.62      315.63     14.40 o 
   2   1  10       20.40       18.63      3.73 o 
   3   1  10      297.51      311.73      9.09 o 
   4   1  10       53.06       51.49      4.29 o 
  -7   2  10      165.06      158.55      4.64 o 
  -6   2  10       43.94       40.14      2.81 o 
  -5   2  10     1111.10     1120.70     32.22 o 
  -4   2  10      144.00      170.12      9.44 o 
  -3   2  10      775.50      706.71     20.72 o 
  -2   2  10      323.39      335.36     10.93 o 
  -1   2  10      621.98      566.74     16.94 o 
   0   2  10      320.30      312.29      9.92 o 
   1   2  10      327.68      311.16     14.65 o 
   2   2  10      568.88      575.89     25.08 o 
   3   2  10        3.48        3.93      2.72 o 
  -7   3  10        9.11        8.57      2.09 o 
  -6   3  10      140.22      127.15      7.70 o 
  -5   3  10       35.84       31.54      3.97 o 
  -4   3  10      260.58      257.65      8.60 o 
  -3   3  10       33.29       27.84      2.98 o 
  -2   3  10      652.42      647.42     19.32 o 
  -1   3  10      807.24      752.45     22.21 o 
   0   3  10       18.50       17.89      2.44 o 
   1   3  10      215.79      184.51      9.93 o 
   2   3  10       14.39       19.37      4.47 o 
   3   3  10      312.10      330.81     10.71 o 
  -7   4  10      102.86      112.99      7.45 o 
  -6   4  10        0.33        0.99      2.98 o 
  -5   4  10      716.43      710.23     30.05 o 
  -4   4  10      391.17      398.84     12.55 o 
  -3   4  10      126.03      123.77      5.27 o 
  -2   4  10      427.42      390.88     12.29 o 
  -1   4  10      170.64      175.32      6.50 o 
   0   4  10      966.38      917.61     27.04 o 
   1   4  10        0.37        1.74      3.48 o 
   2   4  10      341.41      326.56     15.65 o 
  -6   5  10      172.88      168.37      9.44 o 
  -5   5  10       49.04       40.98      4.72 o 
  -4   5  10      269.88      275.50      9.39 o 
  -3   5  10      267.63      276.92      9.39 o 
  -2   5  10      210.22      202.15      7.29 o 
  -1   5  10      556.19      545.33     16.77 o 
   0   5  10       11.94       15.59      2.89 o 
   1   5  10      125.64      126.15      8.44 o 
  -5   6  10      159.94      155.71      8.94 o 
  -4   6  10      192.31      195.71      8.07 o 
  -3   6  10        8.38        9.98      2.54 o 
  -2   6  10       24.75       12.67      2.63 o 
  -1   6  10       88.85      105.49      9.93 o 
  -1  -9  11       55.12       62.18      4.45 o 
   0  -9  11      134.90      156.70     12.42 o 
   1  -9  11        3.90        1.46      2.24 o 
   2  -9  11       88.16       99.08      4.43 o 
  -3  -8  11       87.57       88.98      4.27 o 
  -2  -8  11        3.62        3.84      1.86 o 
  -1  -8  11       15.89       15.03      5.34 o 
   0  -8  11       55.86       60.97      3.04 o 
   1  -8  11      486.64      488.46     11.63 o 
   2  -8  11       54.96       54.31      3.15 o 
   3  -8  11       41.66       41.62      2.86 o 
  -4  -7  11       38.49       41.62      4.00 o 
  -3  -7  11       78.19       75.54      4.17 o 
  -2  -7  11      545.49      558.18     13.32 o 
  -1  -7  11       18.38       19.83      1.95 o 
   0  -7  11      165.28      170.76      5.33 o 
   1  -7  11       93.61       93.02      3.91 o 
   2  -7  11      267.41      274.77      8.87 o 
   3  -7  11       13.38       13.29      2.19 o 
   4  -7  11      163.37      164.37      6.76 o 
  -4  -6  11        4.28        5.41      2.22 o 
  -3  -6  11      107.21      102.62      3.73 o 
  -2  -6  11        8.38       10.79      2.10 o 
  -1  -6  11      245.02      246.77      5.66 o 
   0  -6  11       23.04       22.51      1.95 o 
   1  -6  11      666.43      678.71     16.82 o 
   2  -6  11       28.58       24.81      2.23 o 
   3  -6  11       89.60       91.84      3.92 o 
   4  -6  11       90.13       81.21      6.46 o 
  -5  -5  11       64.23       68.77      4.57 o 
  -4  -5  11        2.43        1.38      2.03 o 
  -3  -5  11      112.84      113.47      4.01 o 
  -2  -5  11      520.25      531.45     10.87 o 
  -1  -5  11      162.23      175.00      3.90 o 
   0  -5  11      285.67      302.29      7.54 o 
   1  -5  11       20.20       21.38      2.10 o 
   2  -5  11     1247.54     1278.60     26.26 o 
   3  -5  11      138.45      145.48      4.83 o 
   4  -5  11      512.04      509.85     13.09 o 
  -6  -4  11      444.92      482.48     27.07 o 
  -5  -4  11      142.43      149.63      4.90 o 
  -4  -4  11       66.68       66.41      2.59 o 
  -3  -4  11      149.61      155.81      4.06 o 
  -2  -4  11      140.96      142.06      4.35 o 
  -1  -4  11      642.27      646.39      9.86 o 
   0  -4  11       22.87       23.27      2.45 o 
   1  -4  11      195.17      195.31      4.93 o 
   2  -4  11      207.80      190.76      7.19 o 
   3  -4  11        3.63        4.25      1.91 o 
   4  -4  11       59.85       60.08      4.12 o 
  -6  -3  11        1.75        0.39      1.97 o 
  -5  -3  11      136.68      130.89      3.90 o 
  -4  -3  11      240.02      232.74      6.08 o 
  -3  -3  11      140.18      139.29      3.31 o 
  -2  -3  11      899.99      905.68     13.60 o 
  -1  -3  11      111.87      115.46      3.17 o 
   0  -3  11      246.93      264.28      6.14 o 
   1  -3  11        4.18        4.82      1.62 o 
   2  -3  11      581.45      584.11     14.57 o 
   3  -3  11      246.72      263.72     15.02 o 
   4  -3  11        3.16        5.07      2.62 o 
  -6  -2  11      341.99      369.68      8.53 o 
  -5  -2  11      409.41      423.95      8.84 o 
  -4  -2  11       15.75       18.45      1.81 o 
  -3  -2  11      198.88      212.63      4.40 o 
  -2  -2  11      105.60      100.56      4.42 o 
  -1  -2  11      987.34     1026.96     17.20 o 
   0  -2  11       76.88       76.01      3.86 o 
   1  -2  11       93.41      100.44      4.48 o 
   2  -2  11        3.80        4.70      3.60 o 
   3  -2  11       73.80       92.08      5.00 o 
   4  -2  11       46.64       44.48      3.69 o 
  -6  -1  11       15.18       17.61      1.93 o 
  -5  -1  11      176.91      173.06      6.56 o 
  -4  -1  11      640.13      637.16     14.35 o 
  -3  -1  11       42.49       35.10      1.79 o 
  -2  -1  11      886.83      888.34     17.18 o 
  -1  -1  11        3.72        3.94      1.52 o 
   0  -1  11      442.27      421.61     13.17 o 
   1  -1  11       47.55       49.88      3.42 o 
   2  -1  11      330.04      339.15     11.24 o 
   3  -1  11      399.80      399.80     25.21 o 
   4  -1  11       18.87       22.10      4.72 o 
  -6   0  11       30.23       31.01      2.17 o 
  -5   0  11      479.90      475.59     12.03 o 
  -4   0  11        0.51        2.04      1.30 o 
  -3   0  11      512.13      510.64     13.57 o 
  -2   0  11        4.29        3.37      1.84 o 
  -1   0  11     1671.55     1602.72     45.66 o 
   0   0  11      506.35      505.61     21.85 o 
   1   0  11      236.70      208.30      7.46 o 
   2   0  11       23.73       23.00      2.81 o 
   3   0  11      213.07      212.88     13.91 o 
  -6   1  11       67.79       68.23      2.86 o 
  -5   1  11       83.46       84.93      5.96 o 
  -4   1  11      617.51      597.59     17.82 o 
  -3   1  11      105.65      105.92      8.69 o 
  -2   1  11      334.35      295.02      9.48 o 
  -1   1  11       35.14       24.46      2.98 o 
   0   1  11      433.79      422.17     18.63 o 
   1   1  11      272.14      249.08     12.42 o 
   2   1  11       85.01       89.15      7.20 o 
   3   1  11      393.50      378.46     18.13 o 
  -6   2  11        2.11        2.98      3.23 o 
  -5   2  11      178.96      166.63      8.94 o 
  -4   2  11        8.04       10.41      2.26 o 
  -3   2  11      466.03      468.98     14.40 o 
  -2   2  11       11.50       12.42      2.11 o 
  -1   2  11      753.66      749.04     22.13 o 
   0   2  11      697.29      691.11     29.30 o 
   1   2  11       44.20       47.43      4.97 o 
   2   2  11      192.46      185.26     10.68 o 
  -6   3  11      373.06      402.05     18.38 o 
  -5   3  11       39.84       44.45      4.72 o 
  -4   3  11      815.33      802.33     23.79 o 
  -3   3  11      214.50      211.11      7.38 o 
  -2   3  11      232.04      207.91      7.38 o 
  -1   3  11       68.58       57.25      3.69 o 
   0   3  11      445.18      472.08     20.86 o 
   1   3  11      398.58      409.25     18.63 o 
   2   3  11        0.98       -1.24      3.97 o 
  -5   4  11       88.97       84.68      6.46 o 
  -4   4  11       46.37       49.93      3.51 o 
  -3   4  11      326.82      324.28     10.54 o 
  -2   4  11      170.28      166.14      6.50 o 
  -1   4  11      111.49      104.47      4.92 o 
   0   4  11      212.70      197.67     10.93 o 
   1   4  11        1.87        6.21      4.47 o 
  -5   5  11       22.00       25.83      4.47 o 
  -4   5  11      358.39      348.16     11.50 o 
  -3   5  11      214.82      218.17      8.08 o 
  -2   5  11      199.00      196.16      7.46 o 
  -1   5  11      174.80      161.06      8.19 o 
  -1  -8  12      117.24      102.81      5.55 o 
   0  -8  12       16.67       19.20      2.52 o 
   1  -8  12       14.29       12.73      2.45 o 
  -3  -7  12      208.97      233.31     15.54 o 
  -2  -7  12       10.69        8.52      2.11 o 
  -1  -7  12      128.80      142.01      9.69 o 
   0  -7  12       42.15       51.93      3.52 o 
   1  -7  12        4.08        2.02      2.14 o 
   2  -7  12      166.98      174.59      5.83 o 
  -4  -6  12      160.63      164.56      5.95 o 
  -3  -6  12       11.67       14.69      2.45 o 
  -2  -6  12      354.19      361.68      8.08 o 
  -1  -6  12      372.35      394.71      8.41 o 
   0  -6  12       11.10       13.33      2.14 o 
   1  -6  12       75.27       77.19      3.72 o 
   2  -6  12       49.66       50.36      3.00 o 
   3  -6  12      358.44      373.74     17.63 o 
  -4  -5  12      165.13      168.30      5.79 o 
  -3  -5  12       66.23       56.74      3.13 o 
  -2  -5  12       46.58       50.48      2.38 o 
  -1  -5  12      313.30      319.32      9.76 o 
   0  -5  12      498.03      518.46     13.19 o 
   1  -5  12        4.65        7.72      2.05 o 
   2  -5  12      236.82      246.24      8.96 o 
   3  -5  12        1.14        0.47      2.44 o 
  -5  -4  12       11.18       15.60      2.11 o 
  -4  -4  12      510.59      529.97     14.01 o 
  -3  -4  12      118.44      123.30      3.63 o 
  -2  -4  12      237.82      253.04      5.59 o 
  -1  -4  12      448.19      460.12      8.97 o 
   0  -4  12        0.37       -0.35      1.56 o 
   1  -4  12      189.61      197.38      5.92 o 
   2  -4  12       10.12       12.02      2.05 o 
   3  -4  12      209.55      228.54     11.42 o 
  -5  -3  12      104.85      105.20      4.09 o 
  -4  -3  12      428.47      445.27      9.39 o 
  -3  -3  12       11.13       13.35      1.39 o 
  -2  -3  12      261.41      283.67      4.78 o 
  -1  -3  12      313.43      331.62      8.69 o 
   0  -3  12     1105.54     1135.74     27.14 o 
   1  -3  12        8.15        8.90      2.37 o 
   2  -3  12      270.30      278.97      9.65 o 
   3  -3  12        6.25        7.33      2.54 o 
  -5  -2  12        1.48        2.46      1.87 o 
  -4  -2  12      365.88      355.58      9.38 o 
  -3  -2  12      402.02      424.15      7.93 o 
  -2  -2  12       26.18       27.24      2.67 o 
  -1  -2  12      382.48      375.83     11.84 o 
   0  -2  12        1.07        0.48      1.84 o 
   1  -2  12      603.60      625.87     19.05 o 
   2  -2  12       48.15       51.28      3.69 o 
   3  -2  12      339.22      362.57     17.38 o 
  -6  -1  12      329.12      358.07      8.43 o 
  -5  -1  12       55.38       55.11      3.04 o 
  -4  -1  12      235.28      242.46      5.53 o 
  -3  -1  12       14.29       16.82      1.78 o 
  -2  -1  12      296.74      311.01      7.17 o 
  -1  -1  12       24.52       25.09      2.86 o 
   0  -1  12      891.33      883.76     26.25 o 
   1  -1  12      197.19      198.38      7.46 o 
   2  -1  12       98.39       87.77      5.00 o 
   3  -1  12       37.51       35.51      5.46 o 
  -6   0  12       27.74       28.77      3.48 o 
  -5   0  12       55.40       52.59      3.68 o 
  -4   0  12      203.40      187.78      9.53 o 
  -3   0  12      550.66      547.55     16.51 o 
  -2   0  12        4.02       10.53      2.36 o 
  -1   0  12      158.90      139.81      8.20 o 
   0   0  12       45.11       61.09      5.71 o 
   1   0  12      524.15      561.58     17.56 o 
   2   0  12      130.32      131.62      6.04 o 
  -6   1  12      396.71      438.31     19.62 o 
  -5   1  12       41.12       48.18      4.47 o 
  -4   1  12      254.34      275.92      9.22 o 
  -3   1  12      102.01      116.72      5.09 o 
  -2   1  12      627.12      634.80     18.96 o 
  -1   1  12       10.48       10.86      2.98 o 
   0   1  12      701.72      673.23     28.56 o 
   1   1  12      243.22      240.14     12.17 o 
   2   1  12      106.64      104.05      8.20 o 
  -5   2  12      263.61      258.27     12.67 o 
  -4   2  12        3.92        4.22      2.28 o 
  -3   2  12      628.88      599.35     18.09 o 
  -2   2  12      142.71      142.32      5.70 o 
  -1   2  12      157.41      148.20      6.04 o 
   0   2  12        5.18        7.20      3.97 o 
   1   2  12      325.89      368.53     17.38 o 
  -5   3  12        1.66        3.48      3.23 o 
  -4   3  12       67.48       54.96      3.69 o 
  -3   3  12       26.37       30.83      3.07 o 
  -2   3  12      281.66      264.41      9.13 o 
  -1   3  12      101.75      113.25      5.27 o 
   0   3  12      129.12      113.24      8.20 o 
  -3   4  12      208.99      195.58      7.55 o 
  -2   4  12       87.79       84.08      4.73 o 
  -2  -6  13       69.98       78.84      7.40 o 
  -1  -6  13       12.32       16.55      2.92 o 
   0  -6  13      377.98      425.60     17.04 o 
   1  -6  13      267.69      284.87     10.10 o 
  -3  -5  13      325.53      332.88      9.36 o 
  -2  -5  13      472.62      517.43     17.65 o 
  -1  -5  13       99.11      102.93      4.28 o 
   0  -5  13      495.78      544.01     17.03 o 
   1  -5  13       56.41       63.28      4.28 o 
   2  -5  13      287.74      295.52     14.40 o 
  -4  -4  13       44.87       38.68      2.42 o 
  -3  -4  13       11.05       14.07      1.89 o 
  -2  -4  13       69.90       76.22      4.51 o 
  -1  -4  13        2.95        2.86      2.09 o 
   0  -4  13      266.62      289.42      9.92 o 
   1  -4  13      360.24      388.25     10.32 o 
   2  -4  13       15.63       19.62      4.47 o 
  -4  -3  13       25.76       24.76      2.08 o 
  -3  -3  13      343.43      344.34      7.38 o 
  -2  -3  13      498.88      518.66     15.89 o 
  -1  -3  13        7.51        8.27      1.89 o 
   0  -3  13      244.39      253.24      8.86 o 
   1  -3  13       38.74       42.56      3.42 o 
   2  -3  13      376.37      404.04     18.63 o 
  -4  -2  13       22.41       20.07      2.92 o 
  -3  -2  13       89.32       93.69      3.81 o 
  -2  -2  13      139.33      152.79      8.07 o 
  -1  -2  13      167.61      179.46      6.84 o 
   0  -2  13      193.14      198.64      7.46 o 
   1  -2  13      301.27      307.32     12.42 o 
   2  -2  13        0.48       -1.49      4.22 o 
  -4  -1  13       42.64       49.04      2.81 o 
  -3  -1  13      258.89      248.90      7.06 o 
  -2  -1  13      400.08      419.72     10.75 o 
  -1  -1  13        6.98       10.75      2.73 o 
   0  -1  13      170.00      172.85      6.93 o 
   1  -1  13       50.43       63.98      4.21 o 
  -4   0  13       13.89       10.63      1.98 o 
  -3   0  13      145.07      138.35      5.70 o 
  -2   0  13       70.96       71.17      4.12 o 
  -1   0  13      630.21      653.62     19.93 o 
   0   0  13        3.76        3.91      2.62 o 
   1   0  13      304.46      292.04     14.40 o 
  -4   1  13      130.98      152.35      6.15 o 
  -3   1  13      148.06      160.77      8.57 o 
  -2   1  13      212.38      220.22      7.99 o 
  -1   1  13        1.37        1.99      3.73 o 
   0   1  13       21.15       15.40      4.47 o 
  -3   2  13      122.32      123.80      5.61 o 
  -2   2  13      140.29      154.84      6.32 o 
  -1   2  13      448.90      456.93     20.61 o 
  -2  -3  14        3.74        1.49      3.23 o 
  -1  -3  14      129.31      131.56      5.88 o 
  -2  -2  14      152.15      151.24      8.69 o 
  -1  -2  14      251.34      265.64      9.38 o 
                                                 
